# Supplementary material for: Dimethyl 4,4-diacetyl­hepta­nedioate
Source: Acta Crystallogr Sect E Struct Rep Online. 2009 Jan 8;65(Pt 2):o220. doi: 10.1107/S1600536808043705 (PMC2968235; doi:10.1107/S1600536808043705)
Supplement: Supplementary file 2 [file e-65-0o220-Isup2.hkl]

# 
# h,k,l, Fc-squared, Fo-squared, sigma(Fo-squared) and status flag 
# 
data_I
_shelx_title ' W in P2(1)/c' 
_shelx_refln_list_code          4 
_shelx_F_calc_maximum      150.83 
_exptl_crystal_F_000       584.00 
_reflns_d_resolution_high  0.8331 
 
loop_ 
 _symmetry_equiv_pos_as_xyz 
 'x, y, z' 
 '-x, y+1/2, -z+1/2' 
 '-x, -y, -z' 
 'x, -y-1/2, z-1/2' 
 
_cell_length_a    11.4020 
_cell_length_b     8.6910 
_cell_length_c    14.8450 
_cell_angle_alpha  90.000 
_cell_angle_beta  107.350 
_cell_angle_gamma  90.000 
 
_shelx_F_squared_multiplier     1.000 
 
loop_ 
 _refln_index_h 
 _refln_index_k 
 _refln_index_l 
 _refln_F_squared_calc 
 _refln_F_squared_meas 
 _refln_F_squared_sigma 
 _refln_observed_status 
   1   0   0     1345.73     1418.16     26.10 o 
   2   0   0      135.46      172.43      3.09 o 
   4   0   0       30.83       26.21      1.71 o 
   5   0   0       95.48       98.81      3.26 o 
   6   0   0     1582.43     1355.76     13.20 o 
   7   0   0       35.24       23.70      2.82 o 
   8   0   0       30.32       26.03      3.32 o 
   9   0   0        1.16        0.23      2.88 o 
  10   0   0        0.17        2.05      3.46 o 
  11   0   0       55.10       84.36      7.24 o 
  12   0   0        1.85        1.97      5.26 o 
  13   0   0       49.33       72.21      7.60 o 
   1   1   0     1190.72     1561.48      8.96 o 
   2   1   0      146.00      187.29      3.52 o 
   3   1   0      632.48      612.16      6.67 o 
   4   1   0      321.36      281.10      5.09 o 
   5   1   0      349.86      304.25      5.83 o 
   6   1   0      354.13      314.59      6.59 o 
   7   1   0      376.54      283.00      1.88 o 
   8   1   0       71.11       63.61      2.93 o 
   9   1   0      251.03      300.64      9.39 o 
  10   1   0       58.91       75.05      6.26 o 
  11   1   0      330.97      380.89     13.08 o 
  12   1   0        6.18        6.21      4.88 o 
  13   1   0        0.05        0.77      4.26 o 
   0   2   0    12814.55    12037.23     98.71 o 
   1   2   0       65.56       94.71      2.97 o 
   2   2   0      717.19      775.41      8.17 o 
   3   2   0     2451.70     2133.95     13.68 o 
   4   2   0     1047.84      785.48      8.94 o 
   5   2   0        0.01        1.18      1.18 o 
   6   2   0        0.41        0.24      1.42 o 
   7   2   0       90.92       70.65      3.92 o 
   8   2   0      147.45      142.27      5.96 o 
   9   2   0       21.33       18.69      3.62 o 
  10   2   0        7.46       12.29      3.65 o 
  11   2   0       50.17       61.15      6.16 o 
  12   2   0        2.42        2.11      4.15 o 
   1   3   0      346.21      385.47      6.57 o 
   2   3   0       90.30      104.51      3.65 o 
   3   3   0       58.39       52.44      2.55 o 
   4   3   0      174.84      126.71      4.09 o 
   5   3   0        2.98        6.65      1.36 o 
   6   3   0       88.01       63.04      3.62 o 
   7   3   0       27.13        0.72      1.94 o 
   8   3   0       53.15       50.68      4.29 o 
   9   3   0       34.76       27.40      4.09 o 
  10   3   0        8.76        5.57      3.67 o 
  11   3   0        1.65        6.53      3.88 o 
  12   3   0       45.26       56.42      5.80 o 
   0   4   0       30.48       27.88      2.38 o 
   1   4   0     2814.61     2603.52     18.69 o 
   2   4   0     1176.85     1141.24     12.98 o 
   3   4   0       29.97       33.72      2.55 o 
   4   4   0        6.26        8.91      1.54 o 
   5   4   0     1063.11      899.65     12.34 o 
   6   4   0        1.61        2.58      1.41 o 
   7   4   0      855.62      781.66     13.74 o 
   8   4   0      134.53      138.73      6.69 o 
   9   4   0        0.14        4.55      2.60 o 
  10   4   0        0.89        2.10      3.31 o 
  11   4   0      103.19      109.84      7.60 o 
  12   4   0       29.77       28.66      5.01 o 
   1   5   0      617.06      519.83      9.10 o 
   2   5   0      126.84      155.65      5.58 o 
   3   5   0       10.65        7.98      1.86 o 
   4   5   0       62.58       70.11      3.84 o 
   5   5   0        5.01        1.69      2.25 o 
   6   5   0       32.98       32.45      3.29 o 
   7   5   0      217.23      201.41      7.80 o 
   8   5   0      246.60      280.90      9.57 o 
   9   5   0        2.61        3.96      2.97 o 
  10   5   0       13.88       11.67      4.35 o 
  11   5   0       48.00        6.33      3.05 o 
   0   6   0       29.07       18.11      2.71 o 
   1   6   0       19.18       10.97      2.08 o 
   2   6   0       80.08      100.50      5.25 o 
   3   6   0       34.72       42.98      3.48 o 
   4   6   0      776.53      637.47     12.67 o 
   5   6   0      330.56      298.14      8.72 o 
   6   6   0       18.10       17.56      2.86 o 
   7   6   0        0.54        1.27      3.00 o 
   8   6   0       19.87       28.92      4.41 o 
   9   6   0        3.24        1.77      3.38 o 
  10   6   0        0.44        0.60      3.13 o 
   1   7   0       42.79       40.23      3.75 o 
   2   7   0        1.15        6.41      2.83 o 
   3   7   0        3.32        6.28      3.10 o 
   4   7   0       14.09       13.63      3.79 o 
   5   7   0       47.11       38.11      4.26 o 
   6   7   0        4.47        4.77      3.20 o 
   7   7   0       70.85       58.13      5.24 o 
   8   7   0       48.26       49.11      5.16 o 
   9   7   0        8.43        5.86      3.01 o 
   0   8   0        3.41        7.28      3.64 o 
   1   8   0      104.85      110.75      6.24 o 
   2   8   0      293.21      278.14     10.39 o 
   3   8   0       93.32      113.19      7.00 o 
   4   8   0      151.29      135.24      7.78 o 
   5   8   0       19.13       16.97      3.68 o 
   6   8   0       11.47        8.49      4.19 o 
   7   8   0       10.16       12.05      3.52 o 
   8   8   0        1.32        2.85      2.59 o 
   1   9   0        0.14        1.64      2.99 o 
   2   9   0        5.17        6.67      3.64 o 
   3   9   0       59.45       70.65      6.09 o 
   4   9   0        5.22        1.79      3.93 o 
   5   9   0        6.91        7.46      3.26 o 
   6   9   0       29.41       27.24      3.91 o 
   0  10   0      116.32      134.54      8.11 o 
   1  10   0       10.23       10.21      3.33 o 
   2  10   0       19.93       21.23      3.76 o 
   3  10   0        1.11        0.99      3.60 o 
 -13   1   1        0.11        0.35      3.75 o 
 -12   1   1        0.49        0.00      3.88 o 
 -11   1   1       15.86       21.92      4.49 o 
 -10   1   1        3.64        2.28      2.96 o 
  -9   1   1       26.66       23.09      3.22 o 
  -8   1   1      226.78      208.52      6.72 o 
  -7   1   1      110.58       89.54      4.25 o 
  -6   1   1      457.48      380.79      6.94 o 
  -5   1   1      646.74      583.27      7.87 o 
  -4   1   1      501.11      480.64      6.63 o 
  -3   1   1       13.36       11.12      1.22 o 
  -2   1   1     4110.97     4484.81     73.23 o 
  -1   1   1      106.66       97.72      3.73 o 
   0   1   1      565.60      527.81     15.82 o 
   1   1   1      223.44      202.87      5.24 o 
   2   1   1      169.71      213.50      4.18 o 
   3   1   1      796.98      753.53      7.86 o 
   4   1   1      113.04      135.69      3.68 o 
   5   1   1        3.81        4.43      1.29 o 
   6   1   1     1477.85     1226.96     13.21 o 
   8   1   1        4.74        8.22      2.39 o 
   9   1   1      386.75      471.23     11.66 o 
  10   1   1        3.85        7.50      3.92 o 
  11   1   1       40.58       47.02      6.26 o 
  12   1   1        1.24        6.17      3.98 o 
 -13   2   1       35.84       38.74      5.35 o 
 -12   2   1       43.59       45.29      5.33 o 
 -11   2   1       14.37       13.55      4.11 o 
 -10   2   1        0.51        3.01      3.40 o 
  -9   2   1       46.60       51.39      4.61 o 
  -8   2   1       54.68       43.86      3.57 o 
  -7   2   1        0.23        3.10      1.59 o 
  -6   2   1      532.66      465.87      8.32 o 
  -5   2   1     1066.65     1051.84     11.27 o 
  -4   2   1     1582.42     1464.00     12.47 o 
  -3   2   1      227.43      198.61      4.49 o 
  -2   2   1     3456.92     3329.05     70.14 o 
  -1   2   1        5.07       14.11      1.69 o 
   0   2   1     3344.85     3452.25     66.05 o 
   1   2   1      604.90      544.50      0.88 o 
   2   2   1     2188.86     2372.88     15.33 o 
   3   2   1      464.14      461.69      6.85 o 
   4   2   1      168.24      172.28      4.51 o 
   5   2   1       25.74       26.46      2.25 o 
   6   2   1      271.72      239.22      6.20 o 
   7   2   1        0.12        2.69      1.96 o 
   8   2   1        7.61        7.59      2.47 o 
   9   2   1        0.73        2.23      2.83 o 
  10   2   1       53.20       56.57      5.47 o 
  11   2   1      126.78      149.07      8.54 o 
  12   2   1       10.06       14.38      4.51 o 
 -12   3   1       41.52       50.83      5.93 o 
 -11   3   1       15.81       17.69      4.90 o 
 -10   3   1       59.70       73.32      5.89 o 
  -9   3   1       43.82       51.22      5.21 o 
  -8   3   1       73.28       67.39      4.73 o 
  -7   3   1      200.87      184.63      6.44 o 
  -6   3   1      748.56      719.54     11.19 o 
  -5   3   1      615.42      515.44      8.83 o 
  -4   3   1      155.66      128.53      4.19 o 
  -3   3   1      307.46      280.10      5.83 o 
  -2   3   1       63.98       45.94      1.14 o 
  -1   3   1      341.16      465.23      7.54 o 
   0   3   1      304.86      431.50     19.20 o 
   1   3   1       30.17       54.44      2.45 o 
   2   3   1      410.83      511.99      7.96 o 
   3   3   1      191.78      178.19      4.68 o 
   4   3   1       53.59       38.59      2.52 o 
   5   3   1        3.26        2.17      1.66 o 
   6   3   1        1.02        0.59      1.70 o 
   7   3   1      174.37      154.56      6.36 o 
   8   3   1       48.87       43.78      4.27 o 
   9   3   1        1.33        2.32      2.95 o 
  10   3   1       88.50      107.15      6.97 o 
  11   3   1      148.03      164.17      9.10 o 
  12   3   1       35.38       46.11      5.63 o 
 -12   4   1        0.05        4.00      4.28 o 
 -11   4   1        0.36        2.80      3.69 o 
 -10   4   1       46.18       53.39      5.52 o 
  -9   4   1      165.59      165.97      8.14 o 
  -8   4   1      259.01      274.66      9.23 o 
  -7   4   1      110.53      116.61      5.41 o 
  -6   4   1      141.03      146.59      5.75 o 
  -5   4   1      318.54      247.66      6.73 o 
  -4   4   1      299.95      269.04      6.52 o 
  -3   4   1      289.10      299.99      6.69 o 
  -2   4   1      187.18      265.33      6.65 o 
  -1   4   1      675.87      572.75      9.37 o 
   0   4   1        3.16        8.13      1.11 o 
   1   4   1      304.67      294.05      6.08 o 
   2   4   1      106.33      142.79      4.82 o 
   3   4   1      162.53      145.59      4.98 o 
   4   4   1     1349.86     1174.32     14.15 o 
   5   4   1      199.42      185.60      6.02 o 
   6   4   1      159.31      159.42      6.07 o 
   7   4   1      217.08      244.69      8.22 o 
   8   4   1       33.01       47.15      4.28 o 
   9   4   1       64.41       56.26      5.39 o 
  10   4   1      105.10      127.40      7.86 o 
  11   4   1        0.32        3.91      3.56 o 
 -11   5   1        4.14        2.51      4.25 o 
 -10   5   1       43.36       43.04      6.01 o 
  -9   5   1       80.97       91.34      6.80 o 
  -8   5   1       10.45       12.90      3.29 o 
  -7   5   1      209.78      189.49      8.06 o 
  -6   5   1      470.64      455.19     10.63 o 
  -5   5   1       59.31       57.37      3.83 o 
  -4   5   1      340.97      257.29      7.34 o 
  -3   5   1       65.92       73.17      3.97 o 
  -2   5   1       29.06       33.18      3.06 o 
  -1   5   1      308.65      252.09      7.31 o 
   0   5   1      555.04      706.27     11.20 o 
   1   5   1       23.38       28.06      2.53 o 
   2   5   1       63.40       61.19      3.99 o 
   3   5   1      166.50      177.67      6.06 o 
   4   5   1      320.21      290.82      7.74 o 
   5   5   1       30.56       23.20      3.11 o 
   6   5   1       15.03       16.90      2.87 o 
   7   5   1      270.75      298.80      9.72 o 
   8   5   1        8.83       22.78      3.80 o 
   9   5   1        0.04        2.90      3.03 o 
  10   5   1       41.10       38.78      5.90 o 
  11   5   1       24.92       23.55      4.47 o 
 -10   6   1        0.60        3.16      3.61 o 
  -9   6   1       52.07       49.46      5.59 o 
  -8   6   1        2.10        3.31      3.27 o 
  -7   6   1      258.38      319.81     10.31 o 
  -6   6   1        0.17        2.98      2.70 o 
  -5   6   1       61.44       58.95      4.76 o 
  -4   6   1       89.05       79.45      4.98 o 
  -3   6   1        6.92       13.25      2.51 o 
  -2   6   1      380.50      327.85      9.13 o 
  -1   6   1      403.08      511.08     11.38 o 
   0   6   1        0.07        0.95      3.26 o 
   1   6   1      471.25      447.71      9.28 o 
   2   6   1        1.19        0.76      1.82 o 
   3   6   1      132.69      133.91      6.18 o 
   4   6   1      177.07      163.36      6.97 o 
   5   6   1      103.83      105.57      5.68 o 
   6   6   1        0.06        0.71      2.65 o 
   7   6   1       54.69       66.68      5.33 o 
   8   6   1        5.54        4.85      3.28 o 
   9   6   1        5.64        0.92      4.07 o 
  10   6   1       14.49       12.48      3.79 o 
  -9   7   1        0.27        2.74      3.72 o 
  -8   7   1        3.32        6.83      4.18 o 
  -7   7   1       94.35       96.06      6.88 o 
  -6   7   1       73.98       66.73      5.94 o 
  -5   7   1       44.07       46.01      5.27 o 
  -4   7   1      600.99      589.53     13.36 o 
  -3   7   1      167.63      162.32      7.53 o 
  -2   7   1       27.49       28.53      4.30 o 
  -1   7   1       13.91       15.17      2.86 o 
   0   7   1        5.24        5.93      4.04 o 
   1   7   1        0.87        2.40      2.40 o 
   2   7   1      338.93      286.69      9.40 o 
   3   7   1      275.54      283.03      9.76 o 
   4   7   1      251.91      259.46      9.13 o 
   5   7   1       17.93       19.52      3.47 o 
   6   7   1        9.83        8.78      3.29 o 
   7   7   1       18.96        2.21      2.89 o 
   8   7   1       58.88       73.64      5.47 o 
   9   7   1        4.08        0.28      3.38 o 
  -8   8   1        1.32        0.98      3.68 o 
  -7   8   1        1.33        3.98      3.28 o 
  -6   8   1       18.49       11.53      4.20 o 
  -5   8   1      176.21      178.40      8.31 o 
  -4   8   1      375.88      369.03     11.61 o 
  -3   8   1        1.26        0.29      3.63 o 
  -2   8   1      110.60      126.19      7.09 o 
  -1   8   1      528.84      601.53     15.25 o 
   0   8   1       13.63       16.80      2.73 o 
   1   8   1       27.86       18.62      3.85 o 
   2   8   1      568.05      572.88     13.77 o 
   3   8   1      108.41      126.04      7.77 o 
   4   8   1       34.38       24.80      4.48 o 
   5   8   1      125.17      126.17      7.44 o 
   6   8   1        0.04        0.00      3.00 o 
   7   8   1        0.21        3.24      3.24 o 
   8   8   1        6.55        4.05      3.40 o 
  -6   9   1        1.10        0.93      3.12 o 
  -5   9   1        8.78       11.35      3.83 o 
  -4   9   1      317.11      333.88     11.60 o 
  -3   9   1      100.76      109.95      7.88 o 
  -2   9   1       60.32       54.94      5.98 o 
  -1   9   1        5.71        8.05      3.59 o 
   0   9   1       31.50       34.89      3.55 o 
   1   9   1        3.49        3.56      3.02 o 
   2   9   1      144.46      143.56      8.13 o 
   3   9   1       44.63       56.06      5.71 o 
   4   9   1        3.71        5.79      3.53 o 
   5   9   1        0.41        1.19      3.39 o 
   6   9   1        0.42        4.82      3.10 o 
  -3  10   1        6.61        5.59      4.41 o 
  -2  10   1       18.31       23.53      4.38 o 
  -1  10   1        0.25        3.39      3.17 o 
   0  10   1        4.27        3.70      3.40 o 
   1  10   1        5.77        0.00      3.69 o 
   2  10   1       61.45       53.26      5.63 o 
   3  10   1        3.41        0.00      3.62 o 
 -13   0   2       23.21       22.43      4.51 o 
 -12   0   2        0.04        4.13      2.73 o 
 -11   0   2      709.42      702.32     14.86 o 
 -10   0   2      286.06      243.11      8.35 o 
  -9   0   2      339.18      307.25      8.31 o 
  -8   0   2      107.20      100.27      4.52 o 
  -7   0   2      590.48      555.80      9.08 o 
  -6   0   2     1022.38      804.13      9.73 o 
  -5   0   2      909.78      867.74      9.55 o 
  -4   0   2      793.91      971.08      9.95 o 
  -2   0   2      135.74      152.02      5.53 o 
   0   0   2      124.72      190.17      2.41 o 
   1   0   2      108.18      201.91      4.12 o 
   2   0   2        0.14        0.09      0.87 o 
   3   0   2      895.28      918.25      8.68 o 
   4   0   2      444.21      419.04      6.24 o 
   5   0   2     2556.94     2150.64     15.31 o 
   6   0   2      411.41      354.36      6.97 o 
   7   0   2       14.60       12.80      2.34 o 
   8   0   2       40.97       65.88      4.30 o 
   9   0   2       26.85       37.15      4.41 o 
  10   0   2       46.02       45.97      5.14 o 
  11   0   2       10.04       18.75      4.81 o 
  12   0   2       54.28       61.44      7.16 o 
 -13   1   2        1.20        2.66      3.80 o 
 -12   1   2        0.03        0.31      3.85 o 
 -11   1   2        0.03        3.26      3.26 o 
 -10   1   2       47.41       53.98      4.64 o 
  -9   1   2        5.95        5.29      2.11 o 
  -8   1   2       12.07        8.38      2.24 o 
  -7   1   2       29.72       27.58      2.68 o 
  -6   1   2        1.00        1.03      1.42 o 
  -5   1   2     1561.68     1596.00     13.43 o 
  -4   1   2     1366.60     1501.25     12.37 o 
  -3   1   2      708.59      838.01      8.98 o 
  -2   1   2    22748.76    18967.80    157.55 o 
   0   1   2     1972.19     2346.93     49.28 o 
   2   1   2        1.56        0.95      1.03 o 
   3   1   2       53.45       60.00      2.47 o 
   4   1   2      192.25      171.19      4.47 o 
   5   1   2        7.03        1.75      1.75 o 
   6   1   2       25.74       18.09      2.32 o 
   7   1   2      182.19      143.77      1.82 o 
   8   1   2        0.00        2.46      2.62 o 
   9   1   2        9.94       12.44      3.69 o 
  10   1   2       21.94       40.67      4.93 o 
  11   1   2       71.02       85.34      7.41 o 
  12   1   2        1.56        2.84      3.43 o 
 -13   2   2        5.02        5.88      3.79 o 
 -12   2   2        2.05        7.04      3.72 o 
 -11   2   2      144.53      158.65      8.39 o 
 -10   2   2      168.27      141.59      2.89 o 
  -9   2   2        3.27        2.65      2.73 o 
  -8   2   2      343.85      356.47      8.89 o 
  -7   2   2      207.09      216.22      6.59 o 
  -6   2   2      886.67      781.38     10.85 o 
  -5   2   2     1324.82     1247.50     12.58 o 
  -4   2   2      375.25      443.72      7.13 o 
  -3   2   2       58.90       62.33      2.70 o 
  -2   2   2     2234.31     2842.89     17.27 o 
  -1   2   2       95.31      131.52      3.76 o 
   1   2   2      642.18      694.95      7.80 o 
   3   2   2      644.00      713.85      8.89 o 
   4   2   2     1362.37     1434.06     13.44 o 
   5   2   2       69.30       77.06      3.52 o 
   6   2   2       10.48       13.47      2.37 o 
   7   2   2      218.58      200.79      6.93 o 
   8   2   2        1.20        2.40      2.73 o 
   9   2   2        1.11        2.33      2.92 o 
  10   2   2       63.56       62.01      5.39 o 
  11   2   2        0.37        0.66      4.02 o 
  12   2   2        2.41        3.79      3.93 o 
 -12   3   2        4.06        1.74      4.36 o 
 -11   3   2       20.94       24.89      4.11 o 
 -10   3   2      392.48      440.04     12.69 o 
  -9   3   2       19.62       26.08      3.46 o 
  -8   3   2       15.09       22.23      3.07 o 
  -7   3   2      385.06      411.56      9.42 o 
  -6   3   2       15.61       17.97      2.36 o 
  -5   3   2        4.64        5.60      1.70 o 
  -4   3   2     1370.94     1238.32     13.07 o 
  -3   3   2       38.17       49.82      2.67 o 
  -2   3   2      194.01      219.18      5.46 o 
  -1   3   2      395.35      464.06      7.66 o 
   0   3   2      507.93      691.16      6.17 o 
   1   3   2      154.86      155.14      4.12 o 
   2   3   2        1.85        5.17      1.27 o 
   3   3   2      837.99      682.32      9.61 o 
   4   3   2      610.67      562.91      9.11 o 
   5   3   2       68.45       37.98      3.15 o 
   6   3   2     1363.48     1295.48     15.76 o 
   7   3   2       46.81       44.19      3.75 o 
   8   3   2        7.48        7.70      2.64 o 
   9   3   2      250.14      271.45      9.72 o 
  10   3   2       68.72       93.18      6.72 o 
  11   3   2      162.87      180.12      9.43 o 
 -12   4   2        1.17        1.06      4.07 o 
 -11   4   2        4.69        2.73      3.94 o 
 -10   4   2      181.49      240.93     10.08 o 
  -9   4   2        6.01        5.94      3.09 o 
  -8   4   2       18.06        3.75      2.39 o 
  -7   4   2       23.44       27.11      3.56 o 
  -6   4   2       69.53       61.06      3.91 o 
  -5   4   2       80.27       73.94      4.00 o 
  -4   4   2      329.37      325.04      7.57 o 
  -3   4   2      613.48      596.49      9.79 o 
  -2   4   2        3.45        3.08      1.68 o 
  -1   4   2        6.60        2.76      1.42 o 
   0   4   2      357.51      490.31     17.73 o 
   1   4   2      139.32      122.16      4.20 o 
   2   4   2      267.26      271.09      6.49 o 
   3   4   2       63.89       50.88      3.14 o 
   4   4   2      121.02       86.87      4.11 o 
   5   4   2      144.97      130.26      5.43 o 
   6   4   2      480.50      455.00     10.54 o 
   7   4   2       18.52       21.21      3.70 o 
   8   4   2        0.21        3.03      3.03 o 
   9   4   2       31.60       41.04      4.46 o 
  10   4   2       37.98       33.54      5.60 o 
  11   4   2        2.99        5.48      3.75 o 
 -11   5   2        1.08        1.41      4.16 o 
 -10   5   2       39.19       42.28      5.51 o 
  -9   5   2       59.08       74.30      6.04 o 
  -8   5   2       61.42       55.28      4.95 o 
  -7   5   2        5.68        6.78      2.74 o 
  -6   5   2      240.71      208.90      7.28 o 
  -5   5   2        0.01        2.36      1.98 o 
  -4   5   2      214.00      225.70      6.89 o 
  -3   5   2      411.40      454.17      9.80 o 
  -2   5   2        6.60       17.30      2.35 o 
  -1   5   2      511.38      569.78     10.59 o 
   0   5   2      506.74      614.62     29.87 o 
   1   5   2        0.25        0.66      1.68 o 
   2   5   2       58.45       58.40      3.59 o 
   3   5   2      106.77       83.46      1.72 o 
   4   5   2      125.92       95.83      4.94 o 
   5   5   2       79.97       74.53      4.62 o 
   6   5   2      260.56      263.15      8.58 o 
   7   5   2       80.29       81.51      5.92 o 
   8   5   2      326.69      356.31     11.59 o 
   9   5   2        1.35        0.89      3.38 o 
  10   5   2       11.24       16.51      4.36 o 
 -11   6   2        0.08        3.50      3.50 o 
 -10   6   2       13.32       18.57      4.53 o 
  -9   6   2       27.57       23.29      4.62 o 
  -8   6   2       42.22       37.06      5.24 o 
  -7   6   2      333.57      362.27     11.51 o 
  -6   6   2       15.31       14.03      3.47 o 
  -5   6   2       20.69       16.51      2.98 o 
  -4   6   2       42.03       31.90      3.68 o 
  -3   6   2       39.45       20.70      3.32 o 
  -2   6   2        2.39        8.47      2.10 o 
  -1   6   2        7.28        4.34      2.65 o 
   0   6   2        7.39        7.92      1.74 o 
   1   6   2       23.95       31.84      2.89 o 
   2   6   2        6.31        1.69      1.85 o 
   3   6   2      130.07      142.88      6.48 o 
   4   6   2      102.30       93.42      5.40 o 
   5   6   2        0.87        0.00      2.48 o 
   6   6   2       71.42       74.96      5.72 o 
   7   6   2       17.32       25.17      3.62 o 
   8   6   2       36.53       40.45      4.61 o 
   9   6   2        8.61       13.09      3.51 o 
  10   6   2        0.00        0.63      2.98 o 
 -10   7   2        6.02       11.93      3.81 o 
  -9   7   2       37.66       38.37      5.22 o 
  -8   7   2        4.31        8.06      3.53 o 
  -7   7   2      122.01      122.38      7.23 o 
  -6   7   2      402.41      424.24     12.08 o 
  -5   7   2       10.95       19.58      3.42 o 
  -4   7   2       87.46       78.92      5.66 o 
  -3   7   2      764.16      850.06     16.14 o 
  -2   7   2      154.00      205.96      8.18 o 
  -1   7   2       14.93        8.59      2.52 o 
   0   7   2       46.15       39.05      2.85 o 
   1   7   2        0.09        2.27      2.23 o 
   2   7   2      537.48      542.41     12.33 o 
   3   7   2        6.90       12.01      3.25 o 
   4   7   2      168.66      169.42      7.69 o 
   5   7   2      345.93      357.77     11.31 o 
   6   7   2      146.45      143.59      7.62 o 
   7   7   2        0.50        1.15      3.44 o 
   8   7   2       65.80       66.87      5.79 o 
   9   7   2       19.88       16.24      4.59 o 
  -8   8   2        3.89        5.93      3.51 o 
  -7   8   2       28.36       30.71      4.43 o 
  -6   8   2        1.94        2.68      3.94 o 
  -5   8   2      159.03      181.83      9.02 o 
  -4   8   2       12.61       14.21      3.76 o 
  -3   8   2       90.97      116.46      7.29 o 
  -2   8   2       36.94       37.57      4.82 o 
  -1   8   2       14.50       16.35      3.92 o 
   0   8   2       16.28       18.27      2.66 o 
   1   8   2        1.30        1.46      2.61 o 
   2   8   2        2.68        3.12      3.12 o 
   3   8   2        0.32        0.00      3.36 o 
   4   8   2      204.93      218.46      9.23 o 
   5   8   2       17.73       24.83      4.04 o 
   6   8   2       21.88       25.06      4.08 o 
   7   8   2       34.37       29.07      4.49 o 
  -6   9   2        2.28        0.91      3.80 o 
  -5   9   2       37.47       44.86      5.43 o 
  -4   9   2       31.17       25.46      4.61 o 
  -3   9   2       27.22       31.75      4.85 o 
  -2   9   2        2.61        5.17      3.67 o 
  -1   9   2      117.51      153.26      8.68 o 
   0   9   2        0.03        3.67      2.48 o 
   1   9   2       99.14       86.45      6.21 o 
   2   9   2       35.92       39.76      5.18 o 
   3   9   2      138.11      133.15      8.02 o 
   4   9   2        3.37        1.53      3.95 o 
   5   9   2       22.00       22.84      4.07 o 
  -3  10   2        5.29        4.48      3.36 o 
  -2  10   2       12.72       11.54      3.53 o 
  -1  10   2        0.74        2.30      3.14 o 
   0  10   2        0.28        2.87      2.31 o 
   1  10   2        2.29        1.70      3.23 o 
   2  10   2       24.10       22.88      4.01 o 
 -13   1   3       10.66       14.58      3.67 o 
 -12   1   3        4.95        6.75      3.43 o 
 -11   1   3       65.51       79.88      6.27 o 
 -10   1   3       20.12       29.57      3.96 o 
  -9   1   3       30.43       24.42      3.48 o 
  -8   1   3      550.16      534.07     10.62 o 
  -7   1   3      536.02      512.26      9.61 o 
  -6   1   3      143.26      121.92      4.26 o 
  -5   1   3     3215.70     3073.68     19.68 o 
  -4   1   3     2440.98     2505.00     16.98 o 
  -3   1   3      770.72      731.93     10.61 o 
  -2   1   3       65.68       98.38      3.22 o 
  -1   1   3       43.06       60.30      2.44 o 
   0   1   3     1278.95     1792.45     20.85 o 
   2   1   3     3020.36     2766.30     62.77 o 
   3   1   3     1842.35     1671.48     13.24 o 
   4   1   3     1761.14     1831.10     14.73 o 
   5   1   3        6.52        8.45      1.60 o 
   6   1   3      139.05      106.49      4.52 o 
   7   1   3      227.77      220.97      7.14 o 
   8   1   3        0.49        3.02      2.39 o 
   9   1   3       42.37       44.64      4.48 o 
  10   1   3        1.08        6.01      3.47 o 
  11   1   3        1.01        1.68      3.77 o 
  12   1   3       11.29       13.81      4.11 o 
 -13   2   3        0.88        1.37      3.14 o 
 -12   2   3       10.38       11.72      4.52 o 
 -11   2   3        0.49        1.77      3.38 o 
 -10   2   3      118.24       95.39      3.08 o 
  -9   2   3      240.23      217.22      8.03 o 
  -8   2   3        0.68        0.91      2.08 o 
  -7   2   3        0.58        1.28      1.74 o 
  -6   2   3        6.82       12.14      1.99 o 
  -5   2   3      318.30      311.96      6.90 o 
  -4   2   3      183.79      175.10      4.86 o 
  -3   2   3      100.25      119.73      3.86 o 
  -2   2   3     7288.30     6701.40    102.17 o 
  -1   2   3     1084.80     1443.72     12.36 o 
   0   2   3      698.94      793.58     25.32 o 
   1   2   3       52.08       61.55      2.71 o 
   2   2   3       19.07       19.65      1.79 o 
   3   2   3      137.89      181.88      4.71 o 
   4   2   3     1797.92     1714.65     15.29 o 
   5   2   3       21.74       20.43      2.27 o 
   6   2   3       41.55       47.07      3.27 o 
   7   2   3      650.21      698.24     12.77 o 
   8   2   3       11.58        2.65      2.65 o 
   9   2   3      102.32      121.21      6.88 o 
  10   2   3       54.82       50.77      6.21 o 
  11   2   3       22.29       31.61      4.92 o 
 -12   3   3        7.11        3.39      4.23 o 
 -11   3   3        0.55        0.62      3.89 o 
 -10   3   3      323.65      381.49     11.61 o 
  -9   3   3       50.41       45.61      4.80 o 
  -8   3   3       48.96       47.14      3.97 o 
  -7   3   3      291.88      234.55      1.88 o 
  -6   3   3       66.51       56.38      3.35 o 
  -5   3   3      502.35      488.23      9.02 o 
  -4   3   3      195.15      177.31      5.24 o 
  -3   3   3      330.57      320.57      6.63 o 
  -2   3   3       78.20       96.76      3.65 o 
  -1   3   3       10.68       23.00      2.06 o 
   0   3   3       14.88       14.29      1.12 o 
   1   3   3       29.17       24.35      1.94 o 
   2   3   3     2066.79     2045.98     16.12 o 
   3   3   3        1.39        0.60      1.22 o 
   4   3   3       19.20       20.97      2.32 o 
   5   3   3       38.66       19.44      2.44 o 
   6   3   3      108.21      118.64      5.53 o 
   7   3   3        0.59        1.06      2.66 o 
   8   3   3      169.03      177.38      7.67 o 
   9   3   3        1.06        0.27      3.00 o 
  10   3   3        1.08        6.50      3.61 o 
  11   3   3       56.95       75.68      6.25 o 
 -12   4   3       20.56       19.56      5.15 o 
 -11   4   3       25.99       34.53      5.10 o 
 -10   4   3       23.75       31.34      4.79 o 
  -9   4   3       22.80       24.20      4.24 o 
  -8   4   3      231.63      197.15      2.79 o 
  -7   4   3        7.37        5.32      2.55 o 
  -6   4   3      109.74      115.28      4.95 o 
  -5   4   3      509.15      397.26      8.86 o 
  -4   4   3       61.41       47.32      3.21 o 
  -3   4   3      632.91      585.42      9.55 o 
  -2   4   3      273.77      248.25      6.37 o 
  -1   4   3      127.33      123.12      6.67 o 
   0   4   3      778.32      801.89     18.85 o 
   1   4   3      708.65      682.40      9.64 o 
   2   4   3      351.91      344.88      7.44 o 
   3   4   3      527.39      509.04      9.18 o 
   4   4   3       74.56       69.12      3.71 o 
   5   4   3      371.47      323.92      8.61 o 
   6   4   3       11.28       13.98      2.71 o 
   7   4   3        6.10        9.54      3.11 o 
   8   4   3       19.11       19.74      3.94 o 
   9   4   3      189.79      196.84      8.96 o 
  10   4   3        0.02        1.89      3.61 o 
  11   4   3        7.11        2.84      3.82 o 
 -11   5   3      105.31      131.90      8.48 o 
 -10   5   3       25.67       23.28      4.35 o 
  -9   5   3       10.93       10.87      3.47 o 
  -8   5   3        1.90        1.57      3.28 o 
  -7   5   3        2.76        5.21      2.82 o 
  -6   5   3       90.45       96.70      5.11 o 
  -5   5   3      184.10      196.21      6.75 o 
  -4   5   3      617.97      559.11     11.02 o 
  -3   5   3       74.04       50.54      4.00 o 
  -2   5   3        3.21        3.20      1.69 o 
  -1   5   3      122.08      147.03      5.46 o 
   0   5   3       66.41      100.46      8.69 o 
   1   5   3       13.68       13.29      2.16 o 
   2   5   3       14.57       28.11      2.76 o 
   3   5   3       18.16       13.88      2.59 o 
   4   5   3       65.42       54.09      3.68 o 
   5   5   3       31.19        2.61      2.61 o 
   6   5   3       14.96       12.15      3.17 o 
   7   5   3       22.75       23.90      4.40 o 
   8   5   3      260.70      297.16     10.64 o 
   9   5   3        0.05        0.62      3.53 o 
  10   5   3        6.93        4.34      3.58 o 
 -11   6   3       16.95        2.41      3.28 o 
 -10   6   3        4.35       11.47      3.27 o 
  -9   6   3       46.02       64.77      5.34 o 
  -8   6   3       27.78       23.66      4.49 o 
  -7   6   3      173.72      162.37      7.81 o 
  -6   6   3      394.81      409.72     10.88 o 
  -5   6   3        1.30        6.88      2.63 o 
  -4   6   3      154.56      127.65      5.93 o 
  -3   6   3       23.63       19.69      3.70 o 
  -2   6   3        2.99        4.94      1.75 o 
  -1   6   3       86.64      121.69      5.65 o 
   0   6   3      264.27      295.45     18.58 o 
   1   6   3        0.30        0.86      1.73 o 
   2   6   3       67.84       52.41      2.16 o 
   3   6   3      404.55      434.06     10.88 o 
   4   6   3       47.07       39.44      4.01 o 
   5   6   3      450.99      459.08     12.28 o 
   6   6   3      246.33      273.10     10.14 o 
   7   6   3       22.94       26.23      5.15 o 
   8   6   3        8.12       12.41      3.69 o 
   9   6   3        8.23       18.35      3.58 o 
 -10   7   3        5.60        3.02      3.81 o 
  -9   7   3        1.88        3.31      3.21 o 
  -8   7   3       17.00       17.33      4.64 o 
  -7   7   3        0.07        1.15      3.19 o 
  -6   7   3       29.71       38.71      4.32 o 
  -5   7   3        0.50        3.92      3.22 o 
  -4   7   3       79.39       65.07      5.39 o 
  -3   7   3      295.89      295.56      9.76 o 
  -2   7   3       17.01       20.73      3.21 o 
  -1   7   3      167.30      149.22      7.21 o 
   0   7   3      472.00      510.16     22.98 o 
   1   7   3      234.59      247.14      8.19 o 
   2   7   3        3.03        0.22      2.92 o 
   3   7   3       20.06        0.24      2.53 o 
   4   7   3      122.38      108.34      6.58 o 
   5   7   3       16.51       18.00      3.57 o 
   6   7   3       40.20       35.88      5.08 o 
   7   7   3        3.15        0.29      3.13 o 
   8   7   3       13.97        9.16      3.52 o 
  -8   8   3        0.39        1.98      3.31 o 
  -7   8   3        4.19        1.85      3.71 o 
  -6   8   3      214.92      225.12      9.46 o 
  -5   8   3        2.15        2.33      3.55 o 
  -4   8   3        2.46        3.92      3.92 o 
  -3   8   3       83.82      104.63      6.43 o 
  -2   8   3       60.60       66.14      5.75 o 
  -1   8   3        9.20       10.15      3.46 o 
   0   8   3      375.84      428.53     20.02 o 
   1   8   3      166.39      165.28      7.57 o 
   2   8   3       85.09       83.51      5.93 o 
   3   8   3      146.41      152.17      8.15 o 
   4   8   3        9.18       13.37      3.87 o 
   5   8   3      105.42      100.75      7.22 o 
   6   8   3        1.05        2.11      3.03 o 
   7   8   3        0.10        0.58      3.03 o 
  -6   9   3        6.69        3.07      3.67 o 
  -5   9   3       37.02       37.07      4.82 o 
  -4   9   3        7.70       12.91      3.63 o 
  -3   9   3       19.51       17.46      4.28 o 
  -2   9   3        6.72       17.82      3.75 o 
  -1   9   3        9.87       16.44      3.77 o 
   0   9   3      287.96      338.95     24.91 o 
   1   9   3        2.57        8.64      3.36 o 
   2   9   3       25.88       29.32      4.14 o 
   3   9   3       63.29       56.82      3.73 o 
   4   9   3       63.40       73.77      6.13 o 
   5   9   3       11.64       22.75      3.62 o 
  -3  10   3        0.17        2.15      2.75 o 
  -2  10   3       71.04       72.90      6.31 o 
  -1  10   3        4.92        2.49      3.81 o 
   0  10   3       25.16       27.91      3.23 o 
   1  10   3        0.10        0.00      3.13 o 
   2  10   3        5.41        6.86      3.21 o 
 -13   0   4       10.51        9.86      3.79 o 
 -12   0   4       11.44       12.77      3.50 o 
 -11   0   4       17.99        2.93      2.93 o 
 -10   0   4      209.13      186.20      7.68 o 
  -9   0   4      192.83      179.55      6.68 o 
  -8   0   4      120.32      131.49      5.47 o 
  -7   0   4      598.41      704.36     11.35 o 
  -6   0   4       29.53       18.05      2.07 o 
  -5   0   4      667.22      650.70     12.60 o 
  -4   0   4    22104.87    20129.02    203.89 o 
  -2   0   4     2064.79     2219.53     55.94 o 
  -1   0   4    10488.28     9740.23    108.34 o 
   0   0   4      450.91      515.53     13.46 o 
   1   0   4    16696.94    14925.90    151.71 o 
   2   0   4    18233.78    16564.85      1.92 o 
   3   0   4       31.71       35.60      2.40 o 
   4   0   4      120.88      103.92      4.05 o 
   5   0   4      896.87      835.74     11.09 o 
   6   0   4       24.98       19.37      2.48 o 
   7   0   4       11.46       16.01      2.83 o 
   8   0   4      104.10       98.78      5.65 o 
   9   0   4      107.90       91.10      6.38 o 
  10   0   4       81.57       90.70      6.64 o 
  11   0   4       58.72       49.24      3.14 o 
 -13   1   4       27.35       30.37      4.68 o 
 -12   1   4       17.57       18.12      4.26 o 
 -11   1   4        1.05        5.08      3.02 o 
 -10   1   4     1210.55     1111.18     18.32 o 
  -9   1   4       96.90       87.48      5.32 o 
  -8   1   4       31.60       33.22      3.26 o 
  -7   1   4       61.01       71.74      4.07 o 
  -6   1   4        4.29        0.00      1.71 o 
  -5   1   4      489.02      462.70      8.06 o 
  -4   1   4     1063.87     1100.51     11.61 o 
  -3   1   4      449.88      583.27      7.85 o 
  -2   1   4      332.22      493.92      7.00 o 
  -1   1   4     1340.63     1862.46     13.39 o 
   0   1   4     2991.92     2743.87     52.37 o 
   1   1   4     3289.43     2858.09     61.84 o 
   2   1   4      247.92      201.56      4.81 o 
   3   1   4      784.21      793.22      9.71 o 
   4   1   4      174.72      162.44      4.79 o 
   5   1   4      695.45      664.88     10.35 o 
   6   1   4        4.11        6.35      2.11 o 
   7   1   4       23.18       20.30      2.93 o 
   8   1   4       90.28       86.45      5.50 o 
   9   1   4      162.39      184.62      8.39 o 
  10   1   4       17.68       23.08      4.20 o 
  11   1   4        1.48        5.26      3.92 o 
 -13   2   4        0.86        8.24      3.33 o 
 -12   2   4        7.60        5.38      4.02 o 
 -11   2   4        0.01        0.59      3.29 o 
 -10   2   4       29.98       24.04      4.15 o 
  -9   2   4       88.87       96.98      5.28 o 
  -8   2   4       26.60       24.59      3.14 o 
  -7   2   4      100.64       93.17      4.56 o 
  -6   2   4       41.62       36.78      2.94 o 
  -5   2   4      343.80      420.55      8.01 o 
  -4   2   4      451.51      494.42      8.06 o 
  -3   2   4     1362.83     1487.28     13.07 o 
  -2   2   4     2618.25     2936.41     18.37 o 
  -1   2   4     2213.18     2839.88     17.82 o 
   0   2   4      599.53      649.72     12.17 o 
   1   2   4      152.87      204.46      4.70 o 
   2   2   4      126.94      134.61      4.20 o 
   3   2   4        0.79        0.23      1.52 o 
   4   2   4       21.12       13.02      2.08 o 
   5   2   4      119.94      100.52      4.65 o 
   6   2   4       30.22       29.92      3.08 o 
   7   2   4       63.01       62.71      4.63 o 
   8   2   4       35.30        2.65      2.52 o 
   9   2   4       65.37       75.29      5.87 o 
  10   2   4        9.16        7.08      4.05 o 
  11   2   4       23.99       10.05      3.38 o 
 -13   3   4        1.43        6.39      3.22 o 
 -12   3   4        1.08        2.33      3.46 o 
 -11   3   4       20.68       26.73      4.53 o 
 -10   3   4        0.05        3.07      3.07 o 
  -9   3   4        1.75        4.54      2.88 o 
  -8   3   4        0.97        2.94      2.35 o 
  -7   3   4       10.10       10.30      2.64 o 
  -6   3   4       54.80       37.14      3.06 o 
  -5   3   4      384.19      463.41      8.78 o 
  -4   3   4     1285.64     1266.05     13.67 o 
  -3   3   4     1714.13     1661.72     14.78 o 
  -2   3   4       28.67       20.74      2.15 o 
  -1   3   4       68.42       87.91      3.52 o 
   0   3   4      745.84      704.71     18.46 o 
   1   3   4     1744.68     1461.38      1.19 o 
   2   3   4      357.14      271.42      6.19 o 
   3   3   4      175.89      119.82      4.43 o 
   4   3   4      212.97      199.52      5.93 o 
   5   3   4       79.10       54.27      3.68 o 
   6   3   4       36.68       41.15      3.69 o 
   7   3   4        2.93        1.16      2.66 o 
   8   3   4       63.44       79.29      5.74 o 
   9   3   4       12.44        9.67      5.21 o 
  10   3   4       12.49       11.55      3.67 o 
  11   3   4       35.58       37.81      5.03 o 
 -12   4   4        3.46        3.75      3.81 o 
 -11   4   4        0.06        1.93      3.99 o 
 -10   4   4       50.58       48.71      5.16 o 
  -9   4   4      447.28      486.23     12.99 o 
  -8   4   4        0.14        0.70      2.60 o 
  -7   4   4        3.86        1.88      2.09 o 
  -6   4   4        2.62        6.39      2.31 o 
  -5   4   4      814.11      820.07     12.51 o 
  -4   4   4       66.40       75.71      3.73 o 
  -3   4   4      759.13      675.81     10.47 o 
  -2   4   4     1352.12     1366.81     15.11 o 
  -1   4   4       19.76       28.30      2.72 o 
   0   4   4       24.93       28.29      3.93 o 
   1   4   4      334.30      292.81      6.73 o 
   2   4   4       38.88       30.98      2.71 o 
   3   4   4      584.01      551.05      9.83 o 
   4   4   4      888.19      835.28     13.18 o 
   5   4   4       14.63       13.72      2.68 o 
   6   4   4        8.49        2.41      2.41 o 
   7   4   4      263.54      278.56      9.57 o 
   8   4   4        7.50        6.41      3.38 o 
   9   4   4       29.18        3.00      4.12 o 
  10   4   4        1.72        1.56      3.52 o 
 -11   5   4        0.45        3.73      3.28 o 
 -10   5   4        0.04        2.24      2.84 o 
  -9   5   4       20.93       21.38      3.81 o 
  -8   5   4       67.23       75.75      5.24 o 
  -7   5   4       24.85       36.86      3.78 o 
  -6   5   4      211.10      210.73      7.44 o 
  -5   5   4      165.12      168.41      6.67 o 
  -4   5   4       60.35       66.12      3.96 o 
  -3   5   4       40.38       44.99      3.38 o 
  -2   5   4        0.29        0.35      2.06 o 
  -1   5   4        2.16        6.04      1.86 o 
   0   5   4      752.30      662.60     27.93 o 
   1   5   4      508.41      441.29      8.92 o 
   2   5   4       92.42       97.29      4.66 o 
   3   5   4      121.51      107.86      5.14 o 
   4   5   4      136.53      127.50      5.67 o 
   5   5   4      195.62      201.22      7.70 o 
   6   5   4        1.22        1.69      2.82 o 
   7   5   4       30.58       33.16      5.04 o 
   8   5   4       25.06       32.08      4.54 o 
   9   5   4        1.24        1.55      3.52 o 
  10   5   4       65.59       68.29      6.53 o 
 -11   6   4        0.33        0.34      3.75 o 
 -10   6   4        7.93        0.68      3.76 o 
  -9   6   4       65.93       63.03      5.83 o 
  -8   6   4       88.66       91.63      6.55 o 
  -7   6   4        0.28        4.67      3.38 o 
  -6   6   4       38.05       44.01      4.49 o 
  -5   6   4       82.57       71.17      4.99 o 
  -4   6   4        0.00        2.29      2.08 o 
  -3   6   4      370.90      349.91      9.54 o 
  -2   6   4       29.18       36.12      3.62 o 
  -1   6   4        0.57        0.21      2.12 o 
   0   6   4      131.87      101.19      3.72 o 
   1   6   4        1.83        3.98      2.24 o 
   2   6   4        0.01        2.19      2.00 o 
   3   6   4       56.41       58.26      4.74 o 
   4   6   4      125.42      122.68      6.49 o 
   5   6   4      120.93      130.47      6.99 o 
   6   6   4      214.14      215.30      9.02 o 
   7   6   4       89.61      107.52      6.98 o 
   8   6   4        0.02        0.32      3.45 o 
   9   6   4        5.57        3.87      3.87 o 
 -10   7   4        0.21        0.33      2.83 o 
  -9   7   4       99.21      113.92      7.49 o 
  -8   7   4        0.00        0.63      3.57 o 
  -7   7   4        4.61        7.84      3.43 o 
  -6   7   4      329.25      331.92     10.67 o 
  -5   7   4       28.78       31.27      4.42 o 
  -4   7   4       69.07       67.39      5.55 o 
  -3   7   4        0.00        0.25      2.81 o 
  -2   7   4        0.50        3.02      2.69 o 
  -1   7   4       29.93       25.11      4.02 o 
   0   7   4       31.17       42.44      3.06 o 
   1   7   4        9.13        1.55      3.15 o 
   2   7   4       84.75       88.36      5.44 o 
   3   7   4       45.69       42.18      2.69 o 
   4   7   4       39.09       40.39      4.44 o 
   5   7   4       26.03       27.88      4.21 o 
   6   7   4        0.12        0.58      3.35 o 
   7   7   4        2.23        3.86      3.09 o 
   8   7   4        2.02        0.92      3.30 o 
  -8   8   4        0.07        2.28      3.50 o 
  -7   8   4       33.34       37.75      5.12 o 
  -6   8   4        0.58        1.49      3.29 o 
  -5   8   4       47.40       40.61      5.13 o 
  -4   8   4        0.24        3.46      3.46 o 
  -3   8   4       23.56       18.10      4.48 o 
  -2   8   4      338.52      390.57     12.48 o 
  -1   8   4      114.06      133.31      7.72 o 
   0   8   4      143.21      154.78     15.65 o 
   1   8   4       47.70       48.00      4.88 o 
   2   8   4        0.00        2.92      2.92 o 
   3   8   4        0.04        3.17      3.17 o 
   4   8   4       85.33       83.27      6.62 o 
   5   8   4        7.55       11.47      4.02 o 
   6   8   4        1.15        5.71      2.77 o 
  -6   9   4        1.15        0.62      2.89 o 
  -5   9   4        9.17       11.69      3.56 o 
  -4   9   4        5.08        4.40      3.75 o 
  -3   9   4        0.75        3.53      3.53 o 
  -2   9   4       14.34       25.54      4.37 o 
  -1   9   4       30.25       31.98      5.04 o 
   0   9   4        0.07        3.21      3.16 o 
   1   9   4        0.07        1.70      2.75 o 
   2   9   4       10.87        9.65      3.68 o 
   3   9   4       11.12       13.06      4.04 o 
   4   9   4       26.65       20.53      4.41 o 
  -3  10   4        3.37        1.79      3.60 o 
  -2  10   4        4.64       10.23      3.09 o 
  -1  10   4        7.21        5.94      3.73 o 
   0  10   4        4.63        4.66      2.21 o 
   1  10   4       27.15       31.45      4.33 o 
 -13   1   5        7.17        4.25      3.74 o 
 -12   1   5        1.94        2.33      2.94 o 
 -11   1   5        0.06        1.31      2.83 o 
 -10   1   5      101.32      111.73      6.55 o 
  -9   1   5       80.95       56.54      4.76 o 
  -8   1   5       49.85       48.92      3.74 o 
  -7   1   5        4.65        4.94      2.33 o 
  -6   1   5      809.62      749.75     11.22 o 
  -5   1   5      468.40      517.29      8.73 o 
  -4   1   5       58.22       84.42      3.60 o 
  -3   1   5     1274.00     1386.39     12.28 o 
  -2   1   5      190.09      222.75      5.03 o 
  -1   1   5       39.64       39.91      2.33 o 
   0   1   5      301.25      286.57      3.83 o 
   1   1   5     1716.52     1677.98     13.21 o 
   2   1   5      896.21      992.78     10.88 o 
   3   1   5      111.90       91.08      3.60 o 
   4   1   5       43.76       62.88      3.38 o 
   5   1   5      710.05      715.40     11.29 o 
   6   1   5        2.99        3.73      1.81 o 
   7   1   5       50.45       58.42      4.51 o 
   8   1   5      475.67      507.02     12.42 o 
   9   1   5        1.01        3.31      3.18 o 
  10   1   5        0.71        5.80      3.09 o 
  11   1   5       14.94       19.47      4.43 o 
 -13   2   5       20.73       20.78      4.64 o 
 -12   2   5       50.49       59.94      6.22 o 
 -11   2   5       13.20       13.33      4.04 o 
 -10   2   5        1.47        6.10      3.29 o 
  -9   2   5        7.93        9.13      2.82 o 
  -8   2   5      251.56      235.13      7.77 o 
  -7   2   5      383.31      368.52      9.14 o 
  -6   2   5      195.10      164.61      5.65 o 
  -5   2   5       46.82       40.57      2.84 o 
  -4   2   5      923.03     1030.80     11.79 o 
  -3   2   5     2008.03     1982.70     15.43 o 
  -2   2   5     2174.05     2356.88     17.01 o 
  -1   2   5      667.16      702.07      9.11 o 
   0   2   5      309.42      332.03     11.97 o 
   1   2   5     3344.55     3211.50     19.01 o 
   2   2   5     1625.78     1657.62     14.67 o 
   3   2   5      260.11      305.58      6.69 o 
   4   2   5       46.80       31.63      2.76 o 
   5   2   5       20.93       29.37      2.91 o 
   6   2   5      123.71      117.56      5.62 o 
   7   2   5        1.56        1.82      2.87 o 
   8   2   5        0.79        2.58      3.35 o 
   9   2   5        0.50        4.88      2.50 o 
  10   2   5        7.48        5.25      3.55 o 
  11   2   5        0.49        1.56      3.50 o 
 -13   3   5       34.64       30.50      5.11 o 
 -12   3   5       16.39       17.48      4.68 o 
 -11   3   5       75.15       88.95      6.51 o 
 -10   3   5        0.17        3.02      2.99 o 
  -9   3   5      168.06      160.96      7.29 o 
  -8   3   5        4.39        5.39      2.31 o 
  -7   3   5        1.33        0.76      2.02 o 
  -6   3   5       48.38       32.99      3.11 o 
  -5   3   5     1142.16     1200.27     14.35 o 
  -4   3   5      824.86      696.97     10.46 o 
  -3   3   5       84.78       82.06      3.55 o 
  -2   3   5      330.38      343.92      7.20 o 
  -1   3   5      475.79      554.34      8.80 o 
   0   3   5      215.48      210.83      3.83 o 
   1   3   5      732.75      690.96      9.54 o 
   2   3   5      551.56      540.58      9.05 o 
   3   3   5        0.61        4.35      1.78 o 
   4   3   5       39.24       40.94      3.31 o 
   5   3   5       12.40       18.38      2.69 o 
   6   3   5      312.31      348.40      9.78 o 
   7   3   5      201.89      244.17      8.95 o 
   8   3   5       80.30       77.37      5.84 o 
   9   3   5       27.76        2.69      3.12 o 
  10   3   5        5.01        4.99      3.71 o 
 -12   4   5       16.41       12.00      4.61 o 
 -11   4   5        1.46        1.29      3.47 o 
 -10   4   5       13.39       20.69      4.33 o 
  -9   4   5      100.74      114.75      6.63 o 
  -8   4   5       37.29       34.83      4.18 o 
  -7   4   5       31.84       44.79      4.03 o 
  -6   4   5       54.26       53.40      3.78 o 
  -5   4   5       83.94       68.98      4.13 o 
  -4   4   5      154.51      157.63      5.51 o 
  -3   4   5        1.99        0.71      1.57 o 
  -2   4   5      176.07      185.58      5.84 o 
  -1   4   5        0.00        1.00      1.49 o 
   0   4   5     1035.34      965.39     36.38 o 
   1   4   5       55.15       40.77      1.47 o 
   2   4   5       47.49       70.49      3.83 o 
   3   4   5        1.80        0.64      1.74 o 
   4   4   5       43.46       41.77      3.23 o 
   5   4   5       19.06       14.34      2.68 o 
   6   4   5      334.50      273.97      2.82 o 
   7   4   5        0.27        3.32      3.32 o 
   8   4   5       24.97       28.44      4.30 o 
   9   4   5       41.62        0.90      3.64 o 
  10   4   5       18.15       18.15      4.32 o 
 -11   5   5       17.45       24.15      4.59 o 
 -10   5   5       12.31       14.84      4.14 o 
  -9   5   5        5.49        0.90      3.25 o 
  -8   5   5       16.91       15.62      3.27 o 
  -7   5   5        7.20        9.11      2.58 o 
  -6   5   5       80.86       86.38      5.08 o 
  -5   5   5       69.44       69.75      4.66 o 
  -4   5   5       41.76       58.64      4.05 o 
  -3   5   5      525.26      529.15     10.75 o 
  -2   5   5      168.69      166.83      6.26 o 
  -1   5   5       15.57       22.95      2.83 o 
   0   5   5      511.01      501.76      7.06 o 
   1   5   5      426.46      384.88      8.62 o 
   2   5   5        0.67        3.33      1.62 o 
   3   5   5      130.89      126.43      5.61 o 
   4   5   5      206.61      226.12      7.87 o 
   5   5   5        7.33        5.15      2.85 o 
   6   5   5      110.69      106.21      6.56 o 
   7   5   5        0.82        0.59      3.07 o 
   8   5   5        0.00        5.47      2.90 o 
   9   5   5       32.47       30.47      4.97 o 
 -11   6   5        1.81        2.97      3.40 o 
 -10   6   5        0.60        1.64      3.48 o 
  -9   6   5        0.59        1.90      3.54 o 
  -8   6   5        7.59        8.07      3.62 o 
  -7   6   5        0.58        3.37      3.37 o 
  -6   6   5      896.64      950.76     16.84 o 
  -5   6   5      288.62      273.72      9.25 o 
  -4   6   5       28.89       33.69      3.90 o 
  -3   6   5      628.53      669.05     13.45 o 
  -2   6   5       43.65       42.68      3.95 o 
  -1   6   5      424.11      454.22     10.73 o 
   0   6   5      160.71      168.73      4.71 o 
   1   6   5       62.79       66.72      4.63 o 
   2   6   5        6.46        2.46      2.46 o 
   3   6   5      225.95      232.44      8.59 o 
   4   6   5      167.04      162.33      7.41 o 
   5   6   5       14.57       13.54      3.60 o 
   6   6   5       47.64       60.09      5.64 o 
   7   6   5        1.10        0.30      3.57 o 
   8   6   5        3.59       10.23      3.08 o 
 -10   7   5        3.13        6.18      3.29 o 
  -9   7   5        0.40        0.65      3.14 o 
  -8   7   5       35.36       54.39      5.40 o 
  -7   7   5       12.19       11.06      4.18 o 
  -6   7   5        0.56        5.26      2.97 o 
  -5   7   5        2.36        3.38      2.81 o 
  -4   7   5       81.17       73.79      5.72 o 
  -3   7   5      107.52       83.28      6.26 o 
  -2   7   5      469.06      503.87     12.73 o 
  -1   7   5      316.80      348.95     10.48 o 
   0   7   5      125.23      130.68      8.35 o 
   1   7   5       16.58       14.72      3.72 o 
   2   7   5       37.89       31.59      4.30 o 
   3   7   5      193.44      213.11      8.80 o 
   4   7   5       41.09       54.17      5.57 o 
   5   7   5       42.04       51.31      5.40 o 
   6   7   5      175.71      186.45      8.90 o 
   7   7   5       23.85       34.42      4.83 o 
  -8   8   5       20.33       23.86      4.75 o 
  -7   8   5       29.67       39.57      5.00 o 
  -6   8   5       17.74       13.38      4.10 o 
  -5   8   5       55.10       57.84      5.29 o 
  -4   8   5        0.20        1.09      2.96 o 
  -3   8   5      158.43      171.56      8.44 o 
  -2   8   5      609.43      700.32     15.72 o 
  -1   8   5      183.47      225.00      9.47 o 
   0   8   5      163.02      174.79      8.93 o 
   1   8   5      399.51      432.62     12.04 o 
   2   8   5       14.70        6.43      3.12 o 
   3   8   5        5.44       14.78      3.40 o 
   4   8   5       16.90       15.98      4.48 o 
   5   8   5        2.94        3.02      3.69 o 
   6   8   5        0.06        2.67      3.39 o 
  -6   9   5        0.41        0.59      3.04 o 
  -5   9   5        6.85        6.70      3.62 o 
  -4   9   5       10.25       12.84      3.33 o 
  -3   9   5       61.06       55.82      6.15 o 
  -2   9   5       49.36       56.52      5.56 o 
  -1   9   5       40.09       40.30      4.94 o 
   0   9   5       15.29       14.57      2.71 o 
   1   9   5        0.82        0.86      2.71 o 
   2   9   5       21.75       22.04      4.17 o 
   3   9   5       12.93       13.02      4.16 o 
   4   9   5        2.21        1.48      3.66 o 
  -1  10   5        5.44        6.46      3.07 o 
 -13   0   6        1.22        1.92      2.89 o 
 -12   0   6       75.07       60.06      5.57 o 
 -11   0   6        0.09        2.53      2.94 o 
 -10   0   6       36.99       32.40      3.89 o 
  -9   0   6     1078.14     1080.49     17.02 o 
  -8   0   6      429.73      528.52     11.87 o 
  -7   0   6      263.41      277.25      8.23 o 
  -6   0   6       29.86       34.31      3.56 o 
  -5   0   6       88.39       85.36      4.64 o 
  -4   0   6     2513.88     2854.48     20.68 o 
  -3   0   6     1604.05     1755.58     14.38 o 
  -2   0   6        5.31        4.90      1.14 o 
  -1   0   6      148.28      160.60      4.21 o 
   0   0   6     1235.90     1341.45     16.98 o 
   1   0   6      727.18      949.18     11.23 o 
   2   0   6      599.47      743.51     10.88 o 
   3   0   6       35.83       37.68      2.95 o 
   4   0   6       12.68       10.85      2.29 o 
   5   0   6       92.88       79.08      4.13 o 
   6   0   6      140.01      141.19      5.89 o 
   7   0   6      475.53      444.59     11.14 o 
   8   0   6       56.00       54.78      5.21 o 
   9   0   6        0.48        0.57      3.21 o 
  10   0   6        9.88        9.10      3.87 o 
 -13   1   6        9.31        6.76      3.43 o 
 -12   1   6       29.04       28.17      4.15 o 
 -11   1   6        9.14       14.31      3.19 o 
 -10   1   6       92.99       89.83      5.70 o 
  -9   1   6       56.85       53.55      4.70 o 
  -8   1   6      260.42      271.92      8.29 o 
  -7   1   6       33.71       40.38      3.60 o 
  -6   1   6     1803.92     1819.08     17.86 o 
  -5   1   6     1017.70      985.73     12.35 o 
  -4   1   6        0.12        0.69      1.52 o 
  -3   1   6      242.22      255.24      5.60 o 
  -2   1   6        1.30        3.62      1.44 o 
  -1   1   6        2.16        1.67      1.16 o 
   0   1   6      469.54      530.69      5.50 o 
   1   1   6      115.90      132.31      4.13 o 
   2   1   6     1980.88     2009.61     16.54 o 
   3   1   6      920.07      885.53     11.37 o 
   4   1   6        0.22        2.18      2.18 o 
   5   1   6       22.67       20.58      2.90 o 
   6   1   6      236.69      234.64      7.50 o 
   7   1   6        6.45        4.72      2.77 o 
   8   1   6       35.50       27.28      4.31 o 
   9   1   6       28.54       25.74      4.57 o 
  10   1   6        8.83        9.67      3.49 o 
 -13   2   6        0.10        3.42      3.20 o 
 -12   2   6        4.03        2.11      3.21 o 
 -11   2   6       16.33       20.11      3.65 o 
 -10   2   6       82.51       85.28      5.65 o 
  -9   2   6      691.62      695.76     14.53 o 
  -8   2   6      147.87      152.62      6.49 o 
  -7   2   6      369.77      392.64      9.43 o 
  -6   2   6      837.55      837.97     12.33 o 
  -5   2   6      264.21      266.71      6.60 o 
  -4   2   6     2573.10     2490.21     18.65 o 
  -3   2   6      236.16      264.95      5.84 o 
  -2   2   6      212.06      261.17      6.04 o 
  -1   2   6     2524.74     2772.07     18.67 o 
   0   2   6      122.44      183.41      4.22 o 
   1   2   6      210.26      135.19      4.46 o 
   2   2   6      572.63      568.87      9.33 o 
   3   2   6      412.47      309.34      7.15 o 
   4   2   6       19.41       30.59      3.04 o 
   5   2   6        1.23        2.14      2.14 o 
   6   2   6        0.18        3.65      2.20 o 
   7   2   6      179.83      193.70      7.84 o 
   8   2   6        5.17        6.20      3.15 o 
   9   2   6        4.86        2.65      3.56 o 
  10   2   6        0.83        4.27      3.39 o 
 -13   3   6       10.41        7.98      3.83 o 
 -12   3   6       34.63       17.80      4.68 o 
 -11   3   6      111.08      127.76      7.55 o 
 -10   3   6      135.36      112.77      6.89 o 
  -9   3   6       32.60       33.06      4.35 o 
  -8   3   6      449.35      441.36     11.01 o 
  -7   3   6       57.65       53.57      4.23 o 
  -6   3   6      127.38      160.26      6.14 o 
  -5   3   6        0.03        0.30      1.84 o 
  -4   3   6        1.10        1.89      1.36 o 
  -3   3   6       87.91      105.12      4.14 o 
  -2   3   6       25.76       15.89      1.93 o 
  -1   3   6        0.42        1.54      1.35 o 
   0   3   6      229.61      244.06      4.22 o 
   1   3   6        0.00        1.12      1.50 o 
   2   3   6      981.56     1084.95     13.48 o 
   3   3   6        4.79        0.31      1.44 o 
   4   3   6        4.57        1.04      2.11 o 
   5   3   6       83.88       89.98      5.09 o 
   6   3   6      368.55      389.26     10.48 o 
   7   3   6      165.06      178.83      8.03 o 
   8   3   6      107.78      143.04      7.62 o 
   9   3   6        2.88        4.83      3.29 o 
  10   3   6       10.71       12.21      3.93 o 
 -12   4   6        0.21        4.17      4.17 o 
 -11   4   6        2.46        1.26      3.14 o 
 -10   4   6       27.54       18.06      4.36 o 
  -9   4   6       24.69       32.06      3.93 o 
  -8   4   6      100.15       98.82      6.05 o 
  -7   4   6       47.56       51.31      4.30 o 
  -6   4   6        4.55        1.90      2.28 o 
  -5   4   6      137.49      117.74      5.27 o 
  -4   4   6      391.64      383.56      8.59 o 
  -3   4   6       13.20       13.16      2.25 o 
  -2   4   6      131.09      125.56      4.91 o 
  -1   4   6       74.95       70.82      3.75 o 
   0   4   6       52.20       60.57      2.44 o 
   1   4   6       25.02       24.35      2.50 o 
   2   4   6       46.82       26.96      2.77 o 
   3   4   6        2.80        3.77      1.95 o 
   4   4   6        0.52        2.05      2.05 o 
   5   4   6        0.08        2.45      2.45 o 
   6   4   6       14.55       12.26      3.56 o 
   7   4   6        0.15        2.55      3.38 o 
   8   4   6        3.49        6.59      3.40 o 
   9   4   6        6.92        0.62      3.07 o 
 -11   5   6        3.16        3.24      3.44 o 
 -10   5   6        0.45        3.70      3.70 o 
  -9   5   6        0.63        0.61      2.92 o 
  -8   5   6        4.63        3.27      3.10 o 
  -7   5   6       65.33       82.46      5.41 o 
  -6   5   6       33.63       47.44      4.30 o 
  -5   5   6       52.22       33.79      3.85 o 
  -4   5   6      104.67      107.16      5.29 o 
  -3   5   6       12.72       12.50      2.68 o 
  -2   5   6       33.53       31.00      3.32 o 
  -1   5   6        5.24       10.00      2.20 o 
   0   5   6       75.95       81.68      5.12 o 
   1   5   6       46.17       50.17      3.56 o 
   2   5   6      254.95      259.54      7.98 o 
   3   5   6       11.16       25.64      2.89 o 
   4   5   6       45.39       63.74      4.63 o 
   5   5   6        4.30        0.74      2.68 o 
   6   5   6       77.25       81.28      5.87 o 
   7   5   6        1.45        3.02      3.20 o 
   8   5   6        8.42        9.28      4.23 o 
   9   5   6       98.23      129.83      7.38 o 
 -11   6   6       12.38       14.90      4.18 o 
 -10   6   6        4.39        7.81      3.64 o 
  -9   6   6        8.17       11.07      3.94 o 
  -8   6   6      147.68      174.77      8.47 o 
  -7   6   6        3.37        3.66      2.87 o 
  -6   6   6       47.60       45.61      4.74 o 
  -5   6   6      276.39      281.56      9.40 o 
  -4   6   6      129.13      138.21      6.56 o 
  -3   6   6       70.07       86.85      5.25 o 
  -2   6   6        1.10        1.08      2.65 o 
  -1   6   6        2.02        3.11      2.53 o 
   0   6   6       16.45       24.55      4.60 o 
   1   6   6        4.46        6.18      2.64 o 
   2   6   6        8.28        8.06      2.96 o 
   3   6   6      258.90      280.81     10.06 o 
   4   6   6        5.81        1.30      3.15 o 
   5   6   6        5.96        3.60      3.63 o 
   6   6   6        4.23        4.09      3.30 o 
   7   6   6        0.38        5.02      3.39 o 
   8   6   6        8.67       10.16      3.79 o 
  -9   7   6        0.02        0.32      3.33 o 
  -8   7   6       13.25       10.84      3.96 o 
  -7   7   6      121.31      117.28      7.27 o 
  -6   7   6       34.64       30.15      4.24 o 
  -5   7   6      121.52      133.84      7.07 o 
  -4   7   6      135.65      137.56      6.55 o 
  -3   7   6        3.34        3.89      3.20 o 
  -2   7   6        3.31        3.55      3.64 o 
  -1   7   6      369.98      421.84     11.61 o 
   0   7   6        2.06        3.57      1.91 o 
   1   7   6       92.41       83.10      5.57 o 
   2   7   6       62.08       58.38      5.18 o 
   3   7   6       33.03        2.28      3.00 o 
   4   7   6      124.27      121.94      7.13 o 
   5   7   6        0.73        1.19      3.16 o 
   6   7   6       37.70       32.01      5.27 o 
   7   7   6       72.05       73.73      5.89 o 
  -8   8   6       14.33       14.30      4.37 o 
  -7   8   6        0.13        3.32      3.32 o 
  -6   8   6        7.67       12.32      3.37 o 
  -5   8   6        3.43        2.28      3.42 o 
  -4   8   6       91.10       87.74      6.31 o 
  -3   8   6       82.29       80.30      6.67 o 
  -2   8   6        7.59       12.11      4.04 o 
  -1   8   6       15.54       14.48      3.75 o 
   0   8   6       11.20       15.94      2.78 o 
   1   8   6        1.09        0.55      3.22 o 
   2   8   6        0.02        2.59      3.02 o 
   3   8   6        7.48        0.61      3.33 o 
   4   8   6       12.01       13.11      3.37 o 
   5   8   6       69.19       68.71      6.30 o 
  -6   9   6       52.37       63.13      5.33 o 
  -5   9   6        3.46       10.45      2.96 o 
  -4   9   6        8.61        0.82      3.86 o 
  -3   9   6       25.82       28.44      4.30 o 
  -2   9   6        4.20       10.51      3.29 o 
  -1   9   6       30.87       30.20      5.05 o 
   0   9   6        1.72        5.61      2.10 o 
   1   9   6        0.28        2.55      2.91 o 
   2   9   6        0.10        1.76      3.32 o 
   3   9   6       19.67       22.08      4.04 o 
 -13   1   7        0.31        2.00      2.53 o 
 -12   1   7       82.02       94.12      6.24 o 
 -11   1   7        7.24        6.97      3.31 o 
 -10   1   7        5.56        7.22      3.39 o 
  -9   1   7      379.40      409.61     11.06 o 
  -8   1   7      409.94      376.99     10.05 o 
  -7   1   7       21.17       32.97      3.46 o 
  -6   1   7     1043.48     1068.45     14.00 o 
  -5   1   7      145.48      162.84      5.50 o 
  -4   1   7        3.91        2.54      1.24 o 
  -3   1   7      562.33      521.89      8.07 o 
  -2   1   7       43.16       41.86      2.71 o 
  -1   1   7      826.86      805.76     10.14 o 
   0   1   7       86.41      132.62      3.08 o 
   1   1   7       53.13       60.45      3.34 o 
   2   1   7      701.73      714.94     10.59 o 
   3   1   7     1271.55     1198.88     14.07 o 
   4   1   7       18.74       20.48      2.65 o 
   5   1   7      310.02      305.52      8.40 o 
   6   1   7       93.87      129.85      5.94 o 
   7   1   7        1.08        2.42      3.00 o 
   8   1   7        2.56        3.99      2.86 o 
   9   1   7        1.53        4.60      3.40 o 
  10   1   7       15.22       22.67      3.94 o 
 -13   2   7        6.12        4.55      3.20 o 
 -12   2   7        0.25        2.93      2.93 o 
 -11   2   7        4.27        6.00      3.16 o 
 -10   2   7        1.42        2.10      2.88 o 
  -9   2   7      280.08      289.93      9.89 o 
  -8   2   7       96.53       84.80      5.11 o 
  -7   2   7       25.22       24.05      3.44 o 
  -6   2   7      752.59      705.76     11.65 o 
  -5   2   7       66.72       71.51      3.78 o 
  -4   2   7     1836.39     1704.31     15.97 o 
  -3   2   7      172.30      174.09      5.05 o 
  -2   2   7       23.96       21.66      2.43 o 
  -1   2   7       16.21       20.56      2.12 o 
   0   2   7     1159.66     1147.37     27.69 o 
   1   2   7      229.19      211.08      5.84 o 
   2   2   7      253.39      254.21      6.52 o 
   3   2   7      671.29      645.60     10.74 o 
   4   2   7       69.89       78.31      4.54 o 
   5   2   7      229.41      227.26      7.69 o 
   6   2   7      260.51      278.05      8.91 o 
   7   2   7      221.70      237.33      8.90 o 
   8   2   7        2.08        7.88      2.98 o 
   9   2   7       45.75       52.89      5.58 o 
  10   2   7        3.42        4.77      3.15 o 
 -13   3   7       24.35       26.07      4.50 o 
 -12   3   7        7.37       12.83      3.57 o 
 -11   3   7       30.99       34.60      4.91 o 
 -10   3   7        1.09        2.79      3.17 o 
  -9   3   7        0.01        0.78      2.54 o 
  -8   3   7        0.05        3.48      2.43 o 
  -7   3   7      195.98      185.33      6.86 o 
  -6   3   7        0.03        4.37      1.93 o 
  -5   3   7       60.57       41.46      3.17 o 
  -4   3   7       12.24        7.03      1.91 o 
  -3   3   7      133.53      133.58      4.80 o 
  -2   3   7       37.53       28.04      2.83 o 
  -1   3   7      179.34      185.57      5.59 o 
   0   3   7      293.64      293.54      4.89 o 
   1   3   7      359.98      289.18      7.12 o 
   2   3   7        0.46        3.59      1.62 o 
   3   3   7      111.03       90.74      1.83 o 
   4   3   7      139.64      125.05      5.72 o 
   5   3   7        6.11        0.45      2.50 o 
   6   3   7        7.48        5.26      2.86 o 
   7   3   7       77.97      106.95      6.72 o 
   8   3   7       40.27       45.79      5.05 o 
   9   3   7        0.35        3.63      2.78 o 
 -12   4   7        9.80       12.79      3.91 o 
 -11   4   7       12.43       10.37      4.05 o 
 -10   4   7       10.10        8.07      3.63 o 
  -9   4   7        3.92        5.55      3.06 o 
  -8   4   7       58.92       80.66      5.56 o 
  -7   4   7        0.11        1.37      2.25 o 
  -6   4   7       47.81       49.14      3.94 o 
  -5   4   7        1.15        4.08      2.24 o 
  -4   4   7      714.10      618.20     11.24 o 
  -3   4   7       11.20       11.06      2.04 o 
  -2   4   7      504.88      640.61     11.11 o 
  -1   4   7        9.68        7.85      2.09 o 
   0   4   7      130.01      129.44      3.61 o 
   1   4   7      100.48       87.78      4.41 o 
   2   4   7        2.09        6.97      2.11 o 
   3   4   7       10.29       10.67      2.46 o 
   4   4   7       10.14       10.02      2.84 o 
   5   4   7      280.00      304.66      9.96 o 
   6   4   7        0.04        2.36      2.67 o 
   7   4   7        3.00        1.75      3.61 o 
   8   4   7        0.01        5.21      3.00 o 
   9   4   7       14.55       20.60      3.88 o 
 -11   5   7        2.24        3.23      3.49 o 
 -10   5   7       12.07        8.49      4.19 o 
  -9   5   7       55.22       53.58      5.34 o 
  -8   5   7       22.71       36.03      4.61 o 
  -7   5   7        0.79        3.09      2.95 o 
  -6   5   7        8.03        4.01      2.89 o 
  -5   5   7      511.37      527.31     11.57 o 
  -4   5   7       23.41       23.63      3.03 o 
  -3   5   7        0.19        1.78      1.97 o 
  -2   5   7      181.31      200.83      6.85 o 
  -1   5   7      130.96      133.63      5.45 o 
   0   5   7        0.16        1.06      1.49 o 
   1   5   7      455.26      418.20      9.87 o 
   2   5   7       44.05       63.88      4.85 o 
   3   5   7        0.00        3.22      2.20 o 
   4   5   7       43.14       49.36      4.78 o 
   5   5   7       18.46        1.58      2.88 o 
   6   5   7       16.02       22.89      4.26 o 
   7   5   7       54.67       42.34      3.00 o 
   8   5   7       18.62       20.42      4.49 o 
 -10   6   7       47.14       58.62      6.10 o 
  -9   6   7       11.12       12.65      3.71 o 
  -8   6   7       16.58        9.39      3.93 o 
  -7   6   7        3.96        3.43      3.21 o 
  -6   6   7       29.43       25.15      4.51 o 
  -5   6   7      412.74      419.58     11.12 o 
  -4   6   7       55.08       45.94      4.28 o 
  -3   6   7        1.75        0.93      2.76 o 
  -2   6   7      707.70      727.66     14.26 o 
  -1   6   7       63.20       75.07      5.12 o 
   0   6   7        7.10        6.32      1.83 o 
   1   6   7       98.57       79.38      2.07 o 
   2   6   7      736.61      652.37      2.77 o 
   3   6   7        4.90        5.60      2.80 o 
   4   6   7       20.55       17.24      3.93 o 
   5   6   7       97.92      103.46      6.87 o 
   6   6   7        4.83        0.61      3.68 o 
   7   6   7       43.21       60.78      5.74 o 
  -9   7   7        3.33        5.11      3.20 o 
  -8   7   7       43.67       50.68      5.47 o 
  -7   7   7       17.75       12.77      3.87 o 
  -6   7   7        0.27        0.82      3.20 o 
  -5   7   7       99.86      118.02      6.54 o 
  -4   7   7       40.52       48.96      4.47 o 
  -3   7   7       67.15       77.42      6.01 o 
  -2   7   7        2.98        1.01      3.12 o 
  -1   7   7      103.31      136.41      6.93 o 
   0   7   7       86.45       86.32      4.01 o 
   1   7   7        6.60        6.86      3.20 o 
   2   7   7        3.96        2.44      3.02 o 
   3   7   7       16.11        0.00      3.16 o 
   4   7   7        0.13        0.30      3.20 o 
   5   7   7       21.53       11.78      4.03 o 
   6   7   7        4.44        2.72      3.24 o 
  -8   8   7       45.88       50.57      5.54 o 
  -7   8   7       11.97       12.34      3.61 o 
  -6   8   7       20.63       19.85      3.64 o 
  -5   8   7        1.01        3.28      3.28 o 
  -4   8   7       70.17       71.01      5.44 o 
  -3   8   7       18.11       15.33      4.34 o 
  -2   8   7       52.34       47.46      5.17 o 
  -1   8   7       11.92        9.51      4.05 o 
   0   8   7        8.26        6.97      2.57 o 
   1   8   7       49.19       56.74      5.20 o 
   2   8   7        7.00        2.05      4.03 o 
   3   8   7        0.04        1.87      3.32 o 
   4   8   7       30.54        0.31      3.25 o 
  -5   9   7       10.30        7.34      2.85 o 
  -4   9   7        2.98        0.00      2.69 o 
  -3   9   7       22.39       30.53      4.41 o 
  -2   9   7        1.52        4.22      3.20 o 
  -1   9   7       66.35       71.02      5.55 o 
   0   9   7       37.33       38.58      3.32 o 
   1   9   7        1.28        2.26      2.79 o 
   2   9   7        2.51        0.00      2.68 o 
 -13   0   8        0.12        2.41      2.65 o 
 -12   0   8       18.86       15.19      3.89 o 
 -11   0   8        3.07        5.02      3.12 o 
 -10   0   8        0.33        3.16      3.16 o 
  -9   0   8      210.29      237.69      9.45 o 
  -8   0   8       33.02       51.61      5.14 o 
  -7   0   8      223.30      279.23      9.28 o 
  -6   0   8      215.63      249.25      7.86 o 
  -5   0   8     1267.53     1581.09     17.56 o 
  -4   0   8       32.00       18.43      2.51 o 
  -3   0   8     1282.37     1201.79     12.83 o 
  -2   0   8      821.81      711.20      9.98 o 
  -1   0   8      198.92      260.69      6.17 o 
   0   0   8     1277.80     1410.51     10.39 o 
   1   0   8     2111.12     2407.56     20.55 o 
   2   0   8       95.94      163.30      6.18 o 
   3   0   8      899.15     1003.45     14.71 o 
   4   0   8      130.26      143.74      6.22 o 
   5   0   8        0.54        3.36      2.65 o 
   6   0   8       43.27       39.65      4.04 o 
   7   0   8        3.28        6.30      2.56 o 
   8   0   8       36.66       43.77      4.87 o 
   9   0   8        7.86        8.87      3.16 o 
 -13   1   8        3.89        2.22      3.38 o 
 -12   1   8        6.24        4.50      3.12 o 
 -11   1   8       81.30       70.48      6.01 o 
 -10   1   8      130.94      122.09      7.06 o 
  -9   1   8      277.02      271.19      9.27 o 
  -8   1   8     1533.04     1581.02     20.62 o 
  -7   1   8        8.29        8.05      2.53 o 
  -6   1   8        5.77        8.36      2.28 o 
  -5   1   8      323.63      331.69      7.55 o 
  -4   1   8       22.15       16.19      2.22 o 
  -3   1   8       73.85       67.81      3.31 o 
  -2   1   8      156.37      131.47      4.59 o 
  -1   1   8       57.69       52.71      2.96 o 
   0   1   8        4.37        1.68      1.32 o 
   1   1   8      836.02      789.88     11.26 o 
   2   1   8      467.62      495.77      9.54 o 
   3   1   8      361.64      372.36      8.57 o 
   4   1   8       27.13       32.62      3.23 o 
   5   1   8      773.37      754.33     13.66 o 
   6   1   8       30.06       26.79      3.75 o 
   7   1   8        0.34        2.76      2.76 o 
   8   1   8        4.10        0.00      3.55 o 
   9   1   8        1.36        1.99      3.02 o 
 -13   2   8        0.58        3.89      3.89 o 
 -12   2   8        9.04       18.22      3.37 o 
 -11   2   8        5.34        8.93      3.39 o 
 -10   2   8        3.71        4.62      3.02 o 
  -9   2   8        1.01        1.22      2.76 o 
  -8   2   8       32.42       34.37      3.74 o 
  -7   2   8       50.95       48.42      4.36 o 
  -6   2   8       33.12       34.27      3.24 o 
  -5   2   8        1.05        3.45      1.68 o 
  -4   2   8       58.30       53.09      3.47 o 
  -3   2   8       78.08       65.08      1.39 o 
  -2   2   8      762.65      822.41     11.43 o 
  -1   2   8        0.32        0.11      1.69 o 
   0   2   8        4.24        4.30      1.28 o 
   1   2   8      272.76      245.00      6.58 o 
   2   2   8       45.85       45.30      3.51 o 
   3   2   8        0.18        1.50      1.84 o 
   4   2   8      422.14      481.15     10.46 o 
   5   2   8        0.02        1.53      2.61 o 
   6   2   8       11.83        5.71      2.79 o 
   7   2   8       23.71       33.72      4.73 o 
   8   2   8        3.05        5.50      2.83 o 
   9   2   8       17.96       15.04      4.43 o 
 -12   3   8        0.01        4.31      2.86 o 
 -11   3   8        1.93        5.75      3.17 o 
 -10   3   8        7.98        3.99      3.51 o 
  -9   3   8       38.72       44.66      4.45 o 
  -8   3   8      225.89      232.45      8.51 o 
  -7   3   8       13.87       16.43      2.98 o 
  -6   3   8      228.47      218.55      7.26 o 
  -5   3   8       87.12       81.35      4.21 o 
  -4   3   8      341.97      328.44      7.96 o 
  -3   3   8      881.79      879.30     12.31 o 
  -2   3   8      113.26      127.23      5.04 o 
  -1   3   8      589.37      509.28      9.53 o 
   0   3   8      142.54      138.29      6.38 o 
   1   3   8        8.49       15.31      2.41 o 
   2   3   8      102.28       96.90      4.81 o 
   3   3   8       26.33       30.72      3.32 o 
   4   3   8       12.89       14.21      2.89 o 
   5   3   8        0.88        0.48      2.65 o 
   6   3   8        1.87        5.14      2.76 o 
   7   3   8       14.29       26.46      4.50 o 
   8   3   8        3.32        3.61      3.20 o 
   9   3   8        3.38        2.08      3.48 o 
 -12   4   8        4.67       10.05      3.30 o 
 -11   4   8        9.94       14.74      3.61 o 
 -10   4   8        9.28        8.45      3.27 o 
  -9   4   8       17.66       12.48      3.50 o 
  -8   4   8       62.84       70.09      5.50 o 
  -7   4   8       31.24       34.05      4.09 o 
  -6   4   8       29.89       25.92      3.13 o 
  -5   4   8       15.88        9.13      2.78 o 
  -4   4   8       13.53       10.58      2.55 o 
  -3   4   8       24.48       16.54      2.54 o 
  -2   4   8       90.75       73.02      4.01 o 
  -1   4   8       19.61       16.48      2.44 o 
   0   4   8      675.80      657.28     36.70 o 
   1   4   8       17.88       18.85      2.87 o 
   2   4   8       45.58        1.59      2.09 o 
   3   4   8       25.11       34.28      3.38 o 
   4   4   8        5.52       12.98      3.07 o 
   5   4   8        7.80        8.47      3.51 o 
   6   4   8        0.01        3.05      2.68 o 
   7   4   8        5.78        0.63      3.77 o 
   8   4   8       20.69       12.28      3.89 o 
 -11   5   8       76.96       67.19      6.90 o 
 -10   5   8        0.92        2.21      3.11 o 
  -9   5   8        7.79        6.06      3.72 o 
  -8   5   8       50.10       56.10      5.02 o 
  -7   5   8       18.52       14.49      3.73 o 
  -6   5   8       25.08       30.27      3.40 o 
  -5   5   8      163.63      157.01      6.64 o 
  -4   5   8      653.29      643.01     12.67 o 
  -3   5   8      197.19      231.88      7.68 o 
  -2   5   8        9.09        8.76      2.48 o 
  -1   5   8      100.59      107.30      5.49 o 
   0   5   8        0.00        1.30      1.62 o 
   1   5   8        2.36        6.01      2.29 o 
   2   5   8      173.76      175.25      7.37 o 
   3   5   8        1.63        1.18      2.72 o 
   4   5   8       65.12       68.64      5.16 o 
   5   5   8        0.71        1.94      2.92 o 
   6   5   8        0.12        0.58      3.41 o 
   7   5   8        2.33        2.83      3.56 o 
 -10   6   8        0.34        1.58      3.39 o 
  -9   6   8       38.17       37.88      4.77 o 
  -8   6   8        0.24        1.82      3.50 o 
  -7   6   8       14.72        9.50      3.56 o 
  -6   6   8       24.69       24.22      4.04 o 
  -5   6   8        0.14        1.68      2.75 o 
  -4   6   8        3.53        5.21      2.97 o 
  -3   6   8      174.96      191.16      7.97 o 
  -2   6   8      118.96      117.01      6.34 o 
  -1   6   8        6.35        4.70      3.06 o 
   0   6   8       86.66      109.38      4.91 o 
   1   6   8        1.01        1.19      2.74 o 
   2   6   8       37.58        4.90      2.85 o 
   3   6   8       10.86       15.26      3.67 o 
   4   6   8        9.64        5.66      3.60 o 
   5   6   8       34.98       40.76      5.14 o 
   6   6   8        4.73        5.75      3.65 o 
   7   6   8        8.22        9.30      3.72 o 
  -9   7   8        5.78       11.01      3.84 o 
  -8   7   8        0.14        2.83      3.31 o 
  -7   7   8      112.58      116.82      7.05 o 
  -6   7   8       27.32       28.35      4.10 o 
  -5   7   8        6.82        6.53      3.58 o 
  -4   7   8       88.41       80.54      5.91 o 
  -3   7   8       79.54      102.01      6.15 o 
  -2   7   8      137.98      118.76      3.31 o 
  -1   7   8       67.63       67.01      5.20 o 
   0   7   8       10.34        7.28      2.46 o 
   1   7   8      143.24      147.52      7.75 o 
   2   7   8        2.56        0.85      3.31 o 
   3   7   8        6.25        2.45      3.56 o 
   4   7   8       65.89       67.91      6.06 o 
   5   7   8       29.34       39.72      5.03 o 
  -7   8   8       27.46       31.69      4.35 o 
  -6   8   8        4.65        7.58      3.33 o 
  -5   8   8       24.19       28.81      4.30 o 
  -4   8   8        2.15        1.85      2.77 o 
  -3   8   8       11.36       13.95      3.93 o 
  -2   8   8        0.02        1.37      2.92 o 
  -1   8   8       15.68       17.27      3.93 o 
   0   8   8       80.50       81.97      7.21 o 
   1   8   8       45.64       54.97      4.99 o 
   2   8   8        3.37        2.10      3.73 o 
   3   8   8        0.03        2.20      3.27 o 
   4   8   8        0.04        2.95      3.32 o 
  -4   9   8       32.56       27.03      4.39 o 
  -3   9   8        0.02        0.82      2.80 o 
  -2   9   8        1.30        0.27      2.55 o 
  -1   9   8        0.39        3.20      2.78 o 
   0   9   8       11.78       13.35      6.05 o 
   1   9   8       48.81       54.05      5.37 o 
 -13   1   9        0.02        3.06      3.06 o 
 -12   1   9       23.76       20.38      3.76 o 
 -11   1   9       14.89       13.72      4.34 o 
 -10   1   9        2.12        0.82      3.39 o 
  -9   1   9       16.64       15.05      4.10 o 
  -8   1   9      481.07      516.66     12.16 o 
  -7   1   9       35.81       42.70      4.06 o 
  -6   1   9       16.58       17.74      2.81 o 
  -5   1   9        2.23        1.41      1.95 o 
  -4   1   9       17.82       11.67      1.89 o 
  -3   1   9      583.99      491.19      8.82 o 
  -2   1   9        0.47        0.41      1.73 o 
  -1   1   9      141.30      148.87      5.12 o 
   0   1   9      396.54      395.05      5.85 o 
   1   1   9       17.76       20.64      2.82 o 
   2   1   9        1.90        0.86      2.09 o 
   3   1   9      266.50      265.11      7.81 o 
   4   1   9      413.61      407.32     10.12 o 
   5   1   9        1.87        2.83      2.83 o 
   6   1   9        5.46        3.09      3.02 o 
   7   1   9       38.94       48.32      5.07 o 
   8   1   9        0.62        1.65      2.70 o 
   9   1   9       10.10       10.69      3.25 o 
 -13   2   9       14.98       15.05      4.25 o 
 -12   2   9        1.72        3.28      3.68 o 
 -11   2   9       50.99       60.92      5.39 o 
 -10   2   9        0.23        0.00      3.06 o 
  -9   2   9       28.10       20.97      3.43 o 
  -8   2   9      190.73      221.29      8.50 o 
  -7   2   9      356.61      383.41     10.09 o 
  -6   2   9      178.88      181.45      6.45 o 
  -5   2   9      266.04      215.08      6.75 o 
  -4   2   9        5.76        2.54      1.97 o 
  -3   2   9      345.41      333.89      7.56 o 
  -2   2   9      282.15      321.77      7.61 o 
  -1   2   9      489.11      441.12      8.87 o 
   0   2   9        5.94        2.19      1.28 o 
   1   2   9       60.19       68.33      4.11 o 
   2   2   9       19.99       20.07      3.20 o 
   3   2   9      537.91      527.83     11.06 o 
   4   2   9       46.13       54.61      4.66 o 
   5   2   9        0.00        2.75      2.75 o 
   6   2   9        0.50        4.08      2.63 o 
   7   2   9       11.74       22.31      3.76 o 
   8   2   9        0.10        0.59      3.02 o 
 -12   3   9        0.16        2.14      3.08 o 
 -11   3   9       31.57       33.23      5.19 o 
 -10   3   9       17.53       20.75      3.79 o 
  -9   3   9        4.09        9.03      3.31 o 
  -8   3   9      492.42      485.69     12.41 o 
  -7   3   9        8.71        9.52      3.43 o 
  -6   3   9       72.51       67.60      4.49 o 
  -5   3   9       99.56      106.01      5.16 o 
  -4   3   9      257.14      263.07      7.35 o 
  -3   3   9      121.58      150.26      5.57 o 
  -2   3   9      419.52      436.89      9.47 o 
  -1   3   9       63.60       46.13      3.50 o 
   0   3   9        2.39        1.78      2.16 o 
   1   3   9      110.77       98.48      5.01 o 
   2   3   9       18.99        0.59      2.30 o 
   3   3   9      215.90      235.83      7.71 o 
   4   3   9      113.41      125.29      6.70 o 
   5   3   9      128.34      126.37      6.81 o 
   6   3   9       18.25       18.24      3.89 o 
   7   3   9        3.84        9.61      3.22 o 
   8   3   9       17.67       18.63      3.92 o 
 -12   4   9        2.03        0.92      3.57 o 
 -11   4   9       51.29       55.76      5.56 o 
 -10   4   9        9.00        7.63      3.53 o 
  -9   4   9       31.51       53.40      5.06 o 
  -8   4   9       10.49       12.38      3.33 o 
  -7   4   9        7.01       11.37      3.25 o 
  -6   4   9        5.36        3.20      2.63 o 
  -5   4   9       35.15       32.61      3.53 o 
  -4   4   9       29.51       27.59      3.05 o 
  -3   4   9       16.08       14.40      2.31 o 
  -2   4   9      171.20      171.78      6.07 o 
  -1   4   9       46.75       50.86      4.10 o 
   0   4   9      141.32      138.04      5.33 o 
   1   4   9        7.49        6.19      2.41 o 
   2   4   9       16.35        1.98      2.32 o 
   3   4   9       11.00        9.99      3.13 o 
   4   4   9        0.87        3.77      2.78 o 
   5   4   9       60.02       74.65      5.30 o 
   6   4   9        0.43        0.87      2.88 o 
   7   4   9        8.75       13.66      3.44 o 
   8   4   9        0.01        1.19      3.08 o 
 -11   5   9       11.40       13.20      4.41 o 
 -10   5   9        0.29        2.21      3.38 o 
  -9   5   9        1.68        5.52      2.89 o 
  -8   5   9       15.53        6.65      4.01 o 
  -7   5   9       39.40       45.61      4.54 o 
  -6   5   9       52.05       39.72      4.29 o 
  -5   5   9       17.61       20.01      3.29 o 
  -4   5   9      442.48      438.24     11.09 o 
  -3   5   9       61.12       59.22      4.73 o 
  -2   5   9       31.82        3.98      2.63 o 
  -1   5   9      196.77      231.14      7.97 o 
   0   5   9      212.97      236.20      5.78 o 
   1   5   9        1.30        1.37      2.36 o 
   2   5   9       16.91        9.18      2.92 o 
   3   5   9        5.67        4.79      3.27 o 
   4   5   9       34.94       41.76      4.71 o 
   5   5   9        0.06        2.04      3.02 o 
   6   5   9       30.34        0.62      3.18 o 
   7   5   9       12.84       19.92      4.00 o 
 -10   6   9       74.74       81.16      6.68 o 
  -9   6   9       15.53       22.28      4.31 o 
  -8   6   9        0.05        0.60      2.75 o 
  -7   6   9       36.26       49.31      5.08 o 
  -6   6   9       15.73        8.02      3.35 o 
  -5   6   9        2.48        0.48      3.21 o 
  -4   6   9      827.69      836.38     15.58 o 
  -3   6   9        9.30        3.60      3.60 o 
  -2   6   9       90.93      105.85      6.10 o 
  -1   6   9      451.92      482.04     12.08 o 
   0   6   9      164.12      162.80     13.66 o 
   1   6   9        0.58        3.81      2.90 o 
   2   6   9        2.75        1.39      2.88 o 
   3   6   9        5.74        0.61      4.10 o 
   4   6   9        4.90        5.29      3.28 o 
   5   6   9        0.19        0.29      3.18 o 
   6   6   9       35.54       51.28      5.57 o 
  -9   7   9        2.77        7.04      3.24 o 
  -8   7   9       14.30       13.83      4.48 o 
  -7   7   9        6.93        4.55      3.57 o 
  -6   7   9       17.82       11.98      3.97 o 
  -5   7   9       23.28       25.83      4.31 o 
  -4   7   9       13.15        6.00      3.43 o 
  -3   7   9       11.78       12.12      3.51 o 
  -2   7   9       21.89        0.00      3.04 o 
  -1   7   9      146.99      134.80      7.38 o 
   0   7   9       23.10       32.29      4.68 o 
   1   7   9       12.33       13.31      3.34 o 
   2   7   9       46.93       40.65      3.08 o 
   3   7   9        1.51        1.26      3.54 o 
   4   7   9       19.03       17.67      4.47 o 
  -7   8   9        6.88        3.02      2.92 o 
  -6   8   9        6.31        4.85      2.97 o 
  -5   8   9       21.86       24.01      4.35 o 
  -4   8   9        0.09        5.90      2.33 o 
  -3   8   9      166.81      183.62      8.48 o 
  -2   8   9       12.18       18.24      3.61 o 
  -1   8   9       30.35       31.90      4.35 o 
   0   8   9       15.01       13.71      2.85 o 
   1   8   9        6.10        7.14      3.30 o 
   2   8   9       85.77       69.81      3.38 o 
   3   8   9       27.77       34.27      4.68 o 
  -2   9   9       41.70       33.45      4.20 o 
 -13   0  10      143.34      132.06      7.04 o 
 -12   0  10       20.51       15.80      4.13 o 
 -11   0  10        0.07        9.21      2.62 o 
 -10   0  10      219.67      211.10      9.50 o 
  -9   0  10        3.30        8.20      3.86 o 
  -8   0  10       14.08       12.91      3.95 o 
  -7   0  10        0.85        0.54      3.13 o 
  -6   0  10        0.18        2.56      2.36 o 
  -5   0  10      459.65      488.96     10.61 o 
  -4   0  10      487.37      427.96      9.19 o 
  -3   0  10      427.63      413.13      8.52 o 
  -2   0  10      532.22      477.37      9.48 o 
  -1   0  10      333.53      352.10      8.35 o 
   0   0  10        0.01        0.39      1.35 o 
   1   0  10      133.10      178.23      6.87 o 
   2   0  10       79.76       90.57      5.87 o 
   3   0  10     1664.95     1970.07     23.15 o 
   4   0  10        0.67        1.22      3.08 o 
   5   0  10       90.02      101.17      6.02 o 
   6   0  10       15.80       18.60      3.28 o 
   7   0  10        0.64        7.95      2.74 o 
   8   0  10        0.07        2.66      2.83 o 
 -13   1  10        5.06        4.20      3.18 o 
 -12   1  10       33.96       22.02      4.04 o 
 -11   1  10       10.92       11.02      3.20 o 
 -10   1  10       18.91       20.13      3.78 o 
  -9   1  10        2.46        0.29      3.45 o 
  -8   1  10      611.95      681.18     14.68 o 
  -7   1  10       37.15       51.07      4.66 o 
  -6   1  10       16.17       12.31      2.82 o 
  -5   1  10       62.55       58.93      4.10 o 
  -4   1  10        3.72        2.13      1.99 o 
  -3   1  10        0.58        0.86      1.70 o 
  -2   1  10      195.02      201.76      6.20 o 
  -1   1  10        7.17       12.08      2.17 o 
   0   1  10       73.15       90.94      3.23 o 
   1   1  10        0.75        2.18      2.30 o 
   2   1  10      311.79      345.48      9.41 o 
   3   1  10        0.08        0.82      3.01 o 
   4   1  10       17.69       18.36      3.66 o 
   5   1  10        2.00        1.44      2.98 o 
   6   1  10       17.64       21.20      3.51 o 
   7   1  10        0.22        3.77      2.67 o 
   8   1  10        1.66        1.33      2.92 o 
 -12   2  10        1.29        2.68      3.45 o 
 -11   2  10       15.40       16.04      3.77 o 
 -10   2  10      110.36      109.39      6.94 o 
  -9   2  10       24.20       25.06      4.26 o 
  -8   2  10      382.64      408.47     11.12 o 
  -7   2  10      117.37      119.31      6.42 o 
  -6   2  10       78.02       82.36      4.82 o 
  -5   2  10      671.46      620.25     11.39 o 
  -4   2  10        3.40        3.56      2.01 o 
  -3   2  10       41.74       24.59      2.82 o 
  -2   2  10      541.91      568.65     10.55 o 
  -1   2  10        0.96        0.99      2.05 o 
   0   2  10       93.48      118.21      3.67 o 
   1   2  10       86.50       66.35      1.98 o 
   2   2  10      240.17      234.94      8.00 o 
   3   2  10      760.11      789.17     14.70 o 
   4   2  10        2.29        0.69      2.64 o 
   5   2  10        1.43        1.78      3.07 o 
   6   2  10        7.53        6.73      3.75 o 
   7   2  10        4.27        6.42      3.56 o 
   8   2  10        0.05        3.17      2.63 o 
 -12   3  10       10.54       12.44      3.14 o 
 -11   3  10        0.00        0.00      3.36 o 
 -10   3  10        2.46        0.62      3.75 o 
  -9   3  10       81.99       79.48      6.18 o 
  -8   3  10      140.50      130.66      6.94 o 
  -7   3  10      124.00      113.09      6.15 o 
  -6   3  10       26.98       30.94      3.63 o 
  -5   3  10        0.00        0.58      2.20 o 
  -4   3  10       12.60       19.37      2.50 o 
  -3   3  10        0.65        1.18      2.06 o 
  -2   3  10       16.91       23.50      3.00 o 
  -1   3  10       39.72       58.22      3.93 o 
   0   3  10        0.06        1.00      1.32 o 
   1   3  10       10.32        8.03      2.80 o 
   2   3  10      151.01      151.95      6.83 o 
   3   3  10        0.24        0.46      2.71 o 
   4   3  10       23.93       47.65      4.29 o 
   5   3  10        8.08        9.22      3.30 o 
   6   3  10        2.31        2.99      2.99 o 
   7   3  10        0.32        2.13      3.64 o 
 -11   4  10        2.04        1.23      3.45 o 
 -10   4  10       22.62       15.11      4.00 o 
  -9   4  10        1.18        0.89      3.42 o 
  -8   4  10        5.67        3.62      3.35 o 
  -7   4  10        0.11        1.02      2.82 o 
  -6   4  10       13.66        7.35      2.91 o 
  -5   4  10        9.30       10.54      2.26 o 
  -4   4  10      266.04      253.53      8.11 o 
  -3   4  10        7.31        7.65      2.32 o 
  -2   4  10       97.12      107.99      5.46 o 
  -1   4  10       49.16       44.63      3.63 o 
   0   4  10       10.84        5.96      1.93 o 
   1   4  10       10.81        4.21      2.79 o 
   2   4  10      150.71      123.51      3.10 o 
   3   4  10        0.03        0.74      2.68 o 
   4   4  10        2.23        5.70      3.00 o 
   5   4  10        8.03        5.19      2.72 o 
   6   4  10       16.87        3.41      3.41 o 
   7   4  10        7.72       14.44      3.51 o 
 -11   5  10        1.05        0.91      3.23 o 
 -10   5  10       11.53       17.54      4.01 o 
  -9   5  10        3.26        7.05      3.42 o 
  -8   5  10       21.19       19.36      4.30 o 
  -7   5  10        0.22        1.64      2.71 o 
  -6   5  10       48.98       43.74      4.54 o 
  -5   5  10       28.84       25.94      3.85 o 
  -4   5  10       34.30       29.13      4.08 o 
  -3   5  10       41.41       41.18      4.30 o 
  -2   5  10       24.54       34.19      3.74 o 
  -1   5  10       10.93        6.66      2.87 o 
   0   5  10        8.21        3.88      2.10 o 
   1   5  10        7.55        5.16      3.32 o 
   2   5  10        9.29       19.58      3.55 o 
   3   5  10        1.11        0.53      2.91 o 
   4   5  10        0.21        2.90      3.06 o 
   5   5  10       26.75        1.51      2.87 o 
   6   5  10        6.61        5.09      3.58 o 
 -10   6  10        0.27        0.90      3.31 o 
  -9   6  10       43.76       54.39      6.01 o 
  -8   6  10       32.89       35.73      4.66 o 
  -7   6  10       21.57       15.68      4.39 o 
  -6   6  10       86.35       87.36      5.88 o 
  -5   6  10        1.10        6.16      2.84 o 
  -4   6  10       61.32       57.73      5.01 o 
  -3   6  10       26.18       38.31      4.41 o 
  -2   6  10       87.78       98.99      6.05 o 
  -1   6  10      241.89      296.97      9.43 o 
   0   6  10        8.58       15.01      2.38 o 
   1   6  10        0.03        2.68      2.94 o 
   2   6  10       16.34        2.62      3.22 o 
   3   6  10       14.87        2.80      3.19 o 
   4   6  10       10.33        4.81      3.66 o 
   5   6  10       13.14       22.03      4.52 o 
  -8   7  10       25.22       27.10      4.20 o 
  -7   7  10        1.03        0.55      2.66 o 
  -6   7  10        4.00        2.15      3.68 o 
  -5   7  10       16.08       11.60      3.75 o 
  -4   7  10      118.79      109.21      6.46 o 
  -3   7  10        4.90        8.14      3.08 o 
  -2   7  10        0.58        3.09      3.09 o 
  -1   7  10        1.46        3.14      3.35 o 
   0   7  10        5.45        9.20      2.67 o 
   1   7  10        0.05        0.85      3.08 o 
   2   7  10        3.57        1.83      2.97 o 
   3   7  10       43.89       48.25      5.66 o 
   4   7  10        2.79        2.94      3.02 o 
  -6   8  10        6.81        0.77      2.93 o 
  -5   8  10       11.33       10.34      3.49 o 
  -4   8  10       24.64       21.25      3.75 o 
  -3   8  10        2.07        1.33      3.29 o 
  -2   8  10       53.26       49.15      5.13 o 
  -1   8  10       31.13       27.69      4.20 o 
   0   8  10        0.01        0.43      2.18 o 
   1   8  10       18.27       22.36      4.10 o 
 -12   1  11        2.88        1.99      3.22 o 
 -11   1  11       14.89       11.68      3.85 o 
 -10   1  11      112.94      139.84      7.55 o 
  -9   1  11        8.97       11.91      3.75 o 
  -8   1  11        7.06       11.66      4.11 o 
  -7   1  11      420.01      490.01     12.30 o 
  -6   1  11      110.79      111.23      5.98 o 
  -5   1  11        6.56        4.78      2.32 o 
  -4   1  11      198.84      190.33      6.27 o 
  -3   1  11       20.35       15.39      2.54 o 
  -2   1  11       11.63        7.66      2.37 o 
  -1   1  11       31.89       26.71      2.98 o 
   0   1  11        2.04        3.48      1.48 o 
   1   1  11      119.65      131.81      5.94 o 
   2   1  11       49.57       66.49      5.17 o 
   3   1  11        2.32        4.84      3.04 o 
   4   1  11      178.95      182.91      7.88 o 
   5   1  11       44.14       59.14      5.17 o 
   6   1  11       18.89       19.60      3.61 o 
   7   1  11        4.23        5.34      3.03 o 
 -12   2  11        3.78        3.82      3.76 o 
 -11   2  11        0.27        2.39      3.05 o 
 -10   2  11       51.99       49.18      5.39 o 
  -9   2  11        0.00        1.14      3.34 o 
  -8   2  11        0.03        6.21      3.54 o 
  -7   2  11      506.39      504.61     12.37 o 
  -6   2  11        6.98        3.45      2.40 o 
  -5   2  11        0.68        3.92      1.93 o 
  -4   2  11      110.69      107.17      5.39 o 
  -3   2  11       21.90       25.89      2.97 o 
  -2   2  11      285.02      276.22      7.85 o 
  -1   2  11       83.28       82.48      4.69 o 
   0   2  11       35.48       40.17      2.62 o 
   1   2  11      152.06      130.50      2.59 o 
   2   2  11       68.69       81.68      5.40 o 
   3   2  11       77.25       80.19      5.57 o 
   4   2  11        3.90        2.79      3.32 o 
   5   2  11       60.35       62.16      5.58 o 
   6   2  11        4.80        2.51      3.37 o 
   7   2  11        5.14        4.92      3.48 o 
 -12   3  11        4.37        4.18      3.04 o 
 -11   3  11        0.47        3.40      3.40 o 
 -10   3  11        8.16        1.81      3.70 o 
  -9   3  11        5.35       10.99      3.84 o 
  -8   3  11       20.51       17.04      3.34 o 
  -7   3  11        0.68        3.07      3.07 o 
  -6   3  11       19.73       16.01      3.50 o 
  -5   3  11       38.14       35.27      3.57 o 
  -4   3  11       36.70       39.46      3.47 o 
  -3   3  11       20.06       11.28      2.77 o 
  -2   3  11       30.16       28.75      3.29 o 
  -1   3  11        1.55        0.20      1.94 o 
   0   3  11        0.01        1.89      1.38 o 
   1   3  11        9.09       15.45      3.46 o 
   2   3  11       65.45       66.35      5.04 o 
   3   3  11        3.48        1.75      3.07 o 
   4   3  11        1.22        2.44      2.90 o 
   5   3  11        0.26        1.70      2.87 o 
   6   3  11        7.28        8.37      3.75 o 
   7   3  11       19.75       22.28      4.57 o 
 -11   4  11        7.54        1.53      4.03 o 
 -10   4  11        0.07        1.85      3.47 o 
  -9   4  11       47.13       35.95      4.81 o 
  -8   4  11        1.11        3.42      3.62 o 
  -7   4  11       17.47       12.42      3.48 o 
  -6   4  11        7.35        7.88      3.36 o 
  -5   4  11       49.31       55.30      4.43 o 
  -4   4  11        9.96       13.15      2.51 o 
  -3   4  11       41.65        0.21      2.07 o 
  -2   4  11        5.29        5.09      2.43 o 
  -1   4  11        3.43        2.37      2.64 o 
   0   4  11       26.34       26.98      2.53 o 
   1   4  11       25.30       28.01      3.62 o 
   2   4  11        2.11        3.20      2.68 o 
   3   4  11       27.68       36.86      4.48 o 
   4   4  11        1.29        0.57      3.22 o 
   5   4  11        3.60        4.44      3.28 o 
   6   4  11        0.11        0.89      3.01 o 
 -10   5  11       19.50       18.16      4.19 o 
  -9   5  11       18.32       18.96      4.06 o 
  -8   5  11       17.57        4.71      2.87 o 
  -7   5  11       16.60       20.09      3.86 o 
  -6   5  11       53.82       54.80      4.84 o 
  -5   5  11        0.23        2.69      2.69 o 
  -4   5  11      146.23      148.70      6.60 o 
  -3   5  11      392.21      414.08     11.33 o 
  -2   5  11       12.35       10.69      3.15 o 
  -1   5  11       18.17       24.30      3.85 o 
   0   5  11       35.72       35.84      3.01 o 
   1   5  11       27.07       30.98      3.93 o 
   2   5  11        6.19        3.43      3.51 o 
   3   5  11        0.45        0.00      2.78 o 
   4   5  11        0.07        0.29      2.83 o 
   5   5  11        4.43        6.30      3.33 o 
  -9   6  11      116.46      138.60      7.70 o 
  -8   6  11       21.47       20.50      4.57 o 
  -7   6  11        8.36        1.16      3.27 o 
  -6   6  11      130.39      112.56      6.86 o 
  -5   6  11       29.05       30.94      4.19 o 
  -4   6  11        4.10        0.00      3.10 o 
  -3   6  11       35.43       30.94      4.24 o 
  -2   6  11      129.78      150.48      7.30 o 
  -1   6  11        0.69        0.78      3.07 o 
   0   6  11      121.00      120.06      7.09 o 
   1   6  11       19.01       14.09      4.29 o 
   2   6  11        3.71        0.31      3.61 o 
   3   6  11        0.01        6.66      3.06 o 
   4   6  11       54.74       82.57      6.16 o 
  -7   7  11       16.20       11.19      3.38 o 
  -6   7  11        5.47        9.34      3.05 o 
  -5   7  11       75.92       69.46      2.91 o 
  -4   7  11       76.70       62.55      5.15 o 
  -3   7  11       37.74       38.99      4.60 o 
  -2   7  11       24.88       29.02      4.56 o 
  -1   7  11       14.95       13.97      4.14 o 
   0   7  11       37.66       41.97      3.57 o 
   1   7  11       13.43        8.06      4.05 o 
   2   7  11       20.32        4.22      3.07 o 
  -4   8  11       22.86       21.33      3.64 o 
  -3   8  11       15.84       15.08      3.80 o 
  -2   8  11       39.82        3.28      3.37 o 
  -1   8  11        3.34        3.58      2.90 o 
 -12   0  12       14.60       22.82      3.93 o 
 -11   0  12        0.00        3.93      3.48 o 
 -10   0  12      110.75      118.07      8.01 o 
  -9   0  12       55.52       64.48      6.34 o 
  -8   0  12      351.43      466.34     13.77 o 
  -7   0  12      319.15      379.35     11.97 o 
  -6   0  12       41.40       53.21      4.77 o 
  -5   0  12      174.72      198.47      7.53 o 
  -4   0  12      262.98      292.69      8.63 o 
  -3   0  12      109.82       88.11      5.06 o 
  -2   0  12       21.37       22.24      3.38 o 
  -1   0  12       47.15       35.45      3.89 o 
   0   0  12       21.63       19.23      4.83 o 
   1   0  12      169.47      209.76      8.28 o 
   2   0  12      150.90      221.52      9.13 o 
   3   0  12        0.93        0.82      3.58 o 
   4   0  12       22.57       24.88      4.09 o 
   5   0  12       16.07       17.82      3.77 o 
   6   0  12       15.28       11.00      3.92 o 
 -12   1  12       60.30       56.55      5.41 o 
 -11   1  12        1.76        3.67      3.74 o 
 -10   1  12       12.69       14.93      3.80 o 
  -9   1  12       27.73       28.20      4.79 o 
  -8   1  12        0.24        1.13      3.21 o 
  -7   1  12      138.41      142.61      7.39 o 
  -6   1  12        5.85       11.76      3.03 o 
  -5   1  12        8.89        6.03      2.50 o 
  -4   1  12       19.35       21.53      3.13 o 
  -3   1  12       89.78       79.39      4.53 o 
  -2   1  12       24.01       16.99      3.23 o 
  -1   1  12       20.51       22.54      2.98 o 
   0   1  12       94.45       96.98      4.10 o 
   1   1  12      392.26      440.49     11.51 o 
   2   1  12      302.07      342.94     10.68 o 
   3   1  12        2.08        2.28      2.93 o 
   4   1  12      165.37      182.68      8.20 o 
   5   1  12       12.45        2.90      3.46 o 
   6   1  12        0.11        1.80      3.07 o 
 -12   2  12        0.20        2.90      3.28 o 
 -11   2  12       19.60       14.75      4.45 o 
 -10   2  12        8.85       12.56      3.28 o 
  -9   2  12       68.98       72.57      5.88 o 
  -8   2  12       95.12       83.41      6.12 o 
  -7   2  12       44.02       43.84      4.54 o 
  -6   2  12        3.17        7.37      2.35 o 
  -5   2  12        4.26        3.39      2.69 o 
  -4   2  12       51.13       43.41      3.94 o 
  -3   2  12       51.38       53.05      3.92 o 
  -2   2  12       11.61       10.51      2.68 o 
  -1   2  12      197.78      197.33      7.24 o 
   0   2  12      358.53      379.26      9.49 o 
   1   2  12       60.76       55.81      4.83 o 
   2   2  12        7.06        4.31      3.26 o 
   3   2  12        8.19       12.40      3.44 o 
   4   2  12        0.67        1.63      2.88 o 
   5   2  12        4.32        6.96      3.06 o 
   6   2  12        0.01        5.25      3.11 o 
 -11   3  12       41.39       32.16      4.85 o 
 -10   3  12        5.21        6.69      3.77 o 
  -9   3  12       31.54       33.87      4.86 o 
  -8   3  12        7.52        8.63      3.47 o 
  -7   3  12      109.21      115.25      6.81 o 
  -6   3  12       22.26       19.08      3.71 o 
  -5   3  12       30.62       28.22      3.65 o 
  -4   3  12      139.70      119.18      5.94 o 
  -3   3  12       50.23       48.94      4.16 o 
  -2   3  12       40.30       39.30      3.90 o 
  -1   3  12      100.71      109.41      5.84 o 
   0   3  12        7.32        7.38      2.10 o 
   1   3  12        4.03        0.25      3.04 o 
   2   3  12        0.17        4.04      2.76 o 
   3   3  12       15.52       13.08      3.42 o 
   4   3  12       15.95       21.47      4.12 o 
   5   3  12        4.71        5.78      3.36 o 
   6   3  12        0.40        5.40      2.32 o 
 -11   4  12       10.70        9.59      3.84 o 
 -10   4  12       59.63       54.38      5.38 o 
  -9   4  12        0.01        4.50      3.33 o 
  -8   4  12       32.51       31.02      4.33 o 
  -7   4  12       28.05       24.08      4.82 o 
  -6   4  12       98.93       93.68      5.86 o 
  -5   4  12       97.50       97.99      5.39 o 
  -4   4  12       48.36       43.57      3.89 o 
  -3   4  12        0.70        2.75      2.02 o 
  -2   4  12       39.27       38.83      4.18 o 
  -1   4  12       19.23       20.01      3.25 o 
   0   4  12        8.99       10.05      1.86 o 
   1   4  12       10.89        1.06      3.02 o 
   2   4  12        4.74       16.23      3.16 o 
   3   4  12       43.77       54.52      5.37 o 
   4   4  12        2.37        1.46      3.42 o 
   5   4  12        2.48        0.30      3.31 o 
 -10   5  12       17.48       18.50      3.96 o 
  -9   5  12        1.90        4.20      3.31 o 
  -8   5  12        1.41        3.80      3.53 o 
  -7   5  12        7.80       10.63      3.51 o 
  -6   5  12        5.52        8.53      3.22 o 
  -5   5  12       16.02       10.26      3.16 o 
  -4   5  12        3.06        1.16      2.90 o 
  -3   5  12      124.64      109.77      2.86 o 
  -2   5  12      103.36       96.20      5.92 o 
  -1   5  12       26.77       16.42      3.90 o 
   0   5  12        0.60        1.37      2.62 o 
   1   5  12       11.27        7.82      3.80 o 
   2   5  12       13.78       12.26      3.64 o 
   3   5  12       18.35       22.65      3.82 o 
   4   5  12        4.12        9.78      3.31 o 
  -8   6  12        0.70        4.89      2.79 o 
  -7   6  12       43.25       38.69      4.90 o 
  -6   6  12       28.99       27.83      3.66 o 
  -5   6  12       20.98       20.40      3.22 o 
  -4   6  12       17.09       18.12      3.38 o 
  -3   6  12        8.32       11.43      3.48 o 
  -2   6  12       25.34       29.52      4.60 o 
  -1   6  12        0.84        7.55      2.92 o 
   0   6  12        1.25        0.23      2.32 o 
   1   6  12       29.08       31.47      4.64 o 
   2   6  12        6.72        1.22      3.53 o 
   3   6  12        1.29        0.95      3.38 o 
  -6   7  12        1.40        3.04      3.04 o 
  -5   7  12       15.77       17.40      3.30 o 
  -4   7  12       12.38       10.90      3.36 o 
  -3   7  12       15.69       18.78      3.70 o 
  -2   7  12       13.45        3.58      2.97 o 
  -1   7  12       30.19       28.21      3.95 o 
   0   7  12      109.25      111.79      4.84 o 
   1   7  12       43.39       36.85      4.69 o 
 -11   1  13        5.81        3.08      3.50 o 
 -10   1  13        1.01        7.63      3.71 o 
  -9   1  13       43.25       55.73      5.58 o 
  -8   1  13        0.73        0.61      3.32 o 
  -7   1  13       56.66       54.68      3.48 o 
  -6   1  13       24.74       29.01      3.76 o 
  -5   1  13       10.48        9.60      3.20 o 
  -4   1  13       68.49       57.82      4.54 o 
  -3   1  13        0.34        0.21      2.48 o 
  -2   1  13       38.24       36.12      4.25 o 
  -1   1  13      206.49      235.08      8.32 o 
   0   1  13        1.30        1.45      3.64 o 
   1   1  13        1.05        1.29      3.13 o 
   2   1  13       63.33       78.57      5.94 o 
   3   1  13        7.83       13.37      3.49 o 
   4   1  13        3.03        2.43      3.15 o 
   5   1  13       10.21        9.25      3.22 o 
 -11   2  13        0.00        2.37      3.38 o 
 -10   2  13        0.00        3.81      3.81 o 
  -9   2  13        4.90       12.33      3.52 o 
  -8   2  13       11.11       11.96      3.34 o 
  -7   2  13        0.68        0.77      3.22 o 
  -6   2  13      291.61      299.19      9.54 o 
  -5   2  13       82.04       88.43      5.12 o 
  -4   2  13        2.17        1.01      2.74 o 
  -3   2  13        2.22        3.38      2.32 o 
  -2   2  13       22.12       26.24      3.52 o 
  -1   2  13       30.21       34.03      4.01 o 
   0   2  13       15.81       12.61      2.36 o 
   1   2  13       27.12       26.46      4.34 o 
   2   2  13        5.75        1.91      3.20 o 
   3   2  13        0.27        1.58      2.93 o 
   4   2  13       55.79       61.41      5.47 o 
   5   2  13        3.41        0.28      2.87 o 
 -11   3  13       31.16       23.05      4.15 o 
 -10   3  13       30.52       28.95      4.91 o 
  -9   3  13        4.79        2.66      3.13 o 
  -8   3  13        1.08        5.09      3.17 o 
  -7   3  13      126.67      119.50      7.25 o 
  -6   3  13       43.37       37.05      4.37 o 
  -5   3  13        5.44        0.45      2.82 o 
  -4   3  13        0.42        1.92      2.44 o 
  -3   3  13       98.78       89.74      5.16 o 
  -2   3  13       88.61      104.75      6.01 o 
  -1   3  13       54.29       76.38      5.34 o 
   0   3  13        0.00        1.89      1.94 o 
   1   3  13       64.41       56.22      5.55 o 
   2   3  13        9.63       10.28      3.72 o 
   3   3  13        3.04        6.97      2.90 o 
   4   3  13       17.08       21.23      3.75 o 
   5   3  13       16.45       20.74      3.94 o 
 -10   4  13        2.12        3.34      3.34 o 
  -9   4  13        0.51        2.97      3.27 o 
  -8   4  13        0.00        3.46      3.64 o 
  -7   4  13       37.52        3.54      3.54 o 
  -6   4  13       15.17       11.75      3.33 o 
  -5   4  13        1.92        5.12      2.65 o 
  -4   4  13       27.76       22.18      3.65 o 
  -3   4  13       11.33        7.28      2.57 o 
  -2   4  13        0.46        1.92      2.57 o 
  -1   4  13       18.20       20.83      3.58 o 
   0   4  13       28.44       22.38      3.24 o 
   1   4  13       33.94       42.74      4.86 o 
   2   4  13       14.47       17.24      3.90 o 
   3   4  13       13.31        0.00      2.99 o 
   4   4  13        5.84        5.24      3.03 o 
  -9   5  13       26.85       24.27      4.08 o 
  -8   5  13       10.70       13.42      3.75 o 
  -7   5  13       35.70       33.90      4.66 o 
  -6   5  13        0.85        2.00      2.82 o 
  -5   5  13       30.94       35.24      3.92 o 
  -4   5  13       22.76       24.90      3.87 o 
  -3   5  13        7.26        3.23      3.40 o 
  -2   5  13       66.94       75.50      4.89 o 
  -1   5  13        0.16        1.80      2.61 o 
   0   5  13        1.14        2.19      2.07 o 
   1   5  13        0.43        0.58      2.87 o 
   2   5  13       27.37       33.34      5.33 o 
   3   5  13        3.16        3.47      3.16 o 
  -7   6  13       26.64       30.08      4.50 o 
  -6   6  13        3.13        4.93      2.81 o 
  -5   6  13       57.39       50.16      4.84 o 
  -4   6  13        2.73        3.53      2.66 o 
  -3   6  13       73.85       83.28      5.93 o 
  -2   6  13       23.07       21.17      3.79 o 
  -1   6  13        0.04        1.58      2.87 o 
   0   6  13       15.63       10.45      2.92 o 
   1   6  13       32.80       26.71      4.70 o 
  -4   7  13        9.73        9.67      3.13 o 
  -3   7  13       59.96       58.15      5.25 o 
  -2   7  13        1.07        0.49      3.21 o 
 -11   0  14        1.36        2.27      3.39 o 
 -10   0  14       16.48       12.41      4.37 o 
  -9   0  14        3.46        7.64      3.67 o 
  -8   0  14        8.23       16.06      4.01 o 
  -7   0  14       50.83       53.49      5.63 o 
  -6   0  14       32.81       35.45      4.76 o 
  -5   0  14      119.95      145.53      7.17 o 
  -4   0  14       12.75       13.40      3.32 o 
  -3   0  14      351.53      386.43     10.83 o 
  -2   0  14       75.05       89.79      5.94 o 
  -1   0  14       58.59       68.63      5.53 o 
   0   0  14      369.95      488.08     21.87 o 
   1   0  14       77.17       62.89      4.68 o 
   2   0  14        1.73        0.64      3.93 o 
   3   0  14       56.29       42.59      3.09 o 
   4   0  14       38.34       35.52      4.84 o 
 -11   1  14        7.49        5.16      3.23 o 
 -10   1  14        6.04        3.18      3.78 o 
  -9   1  14        0.78        4.15      3.41 o 
  -8   1  14       17.84       22.39      4.26 o 
  -7   1  14      199.97      171.34      3.52 o 
  -6   1  14       30.72       30.34      3.98 o 
  -5   1  14        6.19        2.84      3.07 o 
  -4   1  14       44.28       56.43      4.58 o 
  -3   1  14        1.91        3.53      2.45 o 
  -2   1  14       62.33       68.05      5.31 o 
  -1   1  14       84.35       80.17      5.96 o 
   0   1  14       16.43       16.10      4.66 o 
   1   1  14        0.80        0.00      3.07 o 
   2   1  14        0.01        5.00      2.67 o 
   3   1  14       10.66        8.80      3.64 o 
   4   1  14        4.20        5.38      3.38 o 
 -10   2  14        2.09        0.29      3.20 o 
  -9   2  14       26.54       27.61      4.42 o 
  -8   2  14        8.33       12.73      3.95 o 
  -7   2  14        0.48        0.27      3.33 o 
  -6   2  14      206.14      208.12      8.16 o 
  -5   2  14        0.10        2.27      2.98 o 
  -4   2  14       52.65       53.47      4.56 o 
  -3   2  14       19.94       17.92      3.34 o 
  -2   2  14       83.05       86.74      5.38 o 
  -1   2  14      145.51      163.92      7.54 o 
   0   2  14        4.41        1.62      3.06 o 
   1   2  14       12.83        7.84      3.98 o 
   2   2  14        0.05        1.14      3.02 o 
   3   2  14       23.34       20.16      3.79 o 
   4   2  14       35.19       30.06      4.56 o 
 -10   3  14        0.48        0.30      3.38 o 
  -9   3  14       10.73       10.79      3.79 o 
  -8   3  14       79.52       90.22      5.97 o 
  -7   3  14       19.91       15.08      3.99 o 
  -6   3  14        8.66        5.80      2.84 o 
  -5   3  14        1.77        2.76      2.39 o 
  -4   3  14        0.12        0.67      2.48 o 
  -3   3  14        3.96        0.66      2.38 o 
  -2   3  14        1.37        1.44      2.73 o 
  -1   3  14       51.20       46.31      4.47 o 
   0   3  14       10.42       12.22      3.56 o 
   1   3  14        1.20        1.97      3.41 o 
   2   3  14        5.02        7.08      3.61 o 
   3   3  14        2.02        2.26      3.24 o 
  -9   4  14        6.17        6.01      3.54 o 
  -8   4  14        0.37        3.36      3.36 o 
  -7   4  14       28.90       33.31      4.16 o 
  -6   4  14       54.43       48.78      4.59 o 
  -5   4  14        1.18        2.10      2.80 o 
  -4   4  14        1.49        0.67      2.22 o 
  -3   4  14        8.21        9.55      3.31 o 
  -2   4  14      165.55      169.54      7.85 o 
  -1   4  14        0.12        0.25      2.81 o 
   0   4  14       15.32       15.17      2.81 o 
   1   4  14        0.87        3.26      3.26 o 
   2   4  14       20.68       26.68      4.68 o 
   3   4  14        8.81        4.24      3.68 o 
  -8   5  14        0.32        1.35      3.01 o 
  -7   5  14       29.10       29.54      3.93 o 
  -6   5  14        0.31        0.72      2.72 o 
  -5   5  14       11.15       13.04      3.08 o 
  -4   5  14        4.68        0.46      2.78 o 
  -3   5  14        6.36        1.50      2.60 o 
  -2   5  14       17.24        1.51      2.56 o 
  -1   5  14        4.73        5.51      2.92 o 
   0   5  14        4.11        4.25      2.12 o 
   1   5  14        2.19        4.88      3.14 o 
  -6   6  14       19.89       18.23      3.19 o 
  -5   6  14        2.78        6.89      2.64 o 
  -4   6  14        3.48        2.94      2.55 o 
  -3   6  14        3.19        0.26      2.88 o 
  -2   6  14        1.78        3.75      2.91 o 
  -1   6  14        0.01        2.79      2.79 o 
 -10   1  15        0.70        3.97      3.97 o 
  -9   1  15       11.34       14.30      3.76 o 
  -8   1  15       34.68       40.76      5.05 o 
  -7   1  15        0.56        3.50      3.50 o 
  -6   1  15       39.63       48.84      5.21 o 
  -5   1  15       45.85       50.64      4.88 o 
  -4   1  15        0.45        0.00      2.84 o 
  -3   1  15        0.81        3.11      3.11 o 
  -2   1  15        0.30        1.04      3.39 o 
  -1   1  15        7.99       10.37      3.56 o 
   0   1  15       26.98       30.76      3.18 o 
   1   1  15        6.28        0.61      4.11 o 
   2   1  15        0.00        0.59      2.78 o 
   3   1  15        6.27        7.05      2.83 o 
 -10   2  15        0.59        4.29      2.75 o 
  -9   2  15        6.35       13.84      3.15 o 
  -8   2  15       12.19       17.15      3.65 o 
  -7   2  15        1.41        4.84      2.64 o 
  -6   2  15       21.51       23.07      4.04 o 
  -5   2  15       33.12       29.08      3.78 o 
  -4   2  15        1.95        0.46      2.64 o 
  -3   2  15       21.69       17.07      3.54 o 
  -2   2  15       11.16       13.07      3.96 o 
  -1   2  15       26.35       30.90      4.21 o 
   0   2  15       55.51       41.77     26.13 o 
   1   2  15        3.47        0.28      3.27 o 
   2   2  15        0.16        0.85      2.67 o 
   3   2  15        0.19        0.00      2.99 o 
  -9   3  15        0.47        4.22      3.34 o 
  -8   3  15        0.01        2.75      3.19 o 
  -7   3  15        1.36        0.55      3.18 o 
  -6   3  15        8.80       10.66      3.11 o 
  -5   3  15        0.87        1.87      2.62 o 
  -4   3  15        0.99        1.61      2.56 o 
  -3   3  15        0.09        0.92      2.60 o 
  -2   3  15        7.51        5.76      3.31 o 
  -1   3  15       27.47       29.33      4.11 o 
   0   3  15        1.00        2.19      2.19 o 
   1   3  15       16.63       15.61      4.11 o 
   2   3  15        0.36        1.46      3.02 o 
  -8   4  15       20.73       16.91      3.58 o 
  -7   4  15        4.83        2.88      2.71 o 
  -6   4  15       10.08        7.46      2.83 o 
  -5   4  15        2.81        4.90      2.40 o 
  -4   4  15       14.38       18.37      3.26 o 
  -3   4  15        0.53        1.60      2.68 o 
  -2   4  15        0.18        1.27      3.34 o 
  -1   4  15        3.45        2.09      2.95 o 
   0   4  15        1.73        3.59      2.59 o 
   1   4  15        7.76        3.39      3.39 o 
  -6   5  15       10.24        2.80      2.91 o 
  -5   5  15        6.53        4.57      2.70 o 
  -4   5  15        3.03        5.86      2.37 o 
  -3   5  15        1.02        4.17      2.46 o 
  -2   5  15       28.70       37.49      4.33 o 
  -1   5  15        0.05        1.55      2.75 o 
  -9   0  16       33.60       43.76      5.27 o 
  -8   0  16        7.35       10.11      3.88 o 
  -7   0  16       32.86       26.18      5.85 o 
  -6   0  16      376.82      441.24     13.34 o 
  -5   0  16      122.57      136.83      7.74 o 
  -4   0  16        0.00        5.58      3.07 o 
  -3   0  16      104.47      127.85      7.45 o 
  -2   0  16       95.88      105.37      7.24 o 
  -1   0  16        4.13        0.95      3.75 o 
   0   0  16        4.19        2.94      2.86 o 
   1   0  16       22.09       26.62      4.49 o 
   2   0  16        0.38        1.55      3.43 o 
  -9   1  16       31.24       27.56      4.20 o 
  -8   1  16       17.29       11.12      4.59 o 
  -7   1  16        0.44        1.21      3.40 o 
  -6   1  16        0.96        1.92      3.20 o 
  -5   1  16       34.04        2.10      3.02 o 
  -4   1  16       67.23       73.27      5.67 o 
  -3   1  16       12.10       13.54      3.18 o 
  -2   1  16      106.01      104.17      6.86 o 
  -1   1  16       34.54       34.37      5.03 o 
   0   1  16        8.38        8.72      3.22 o 
   1   1  16       20.70       27.44      4.36 o 
  -8   2  16       25.11       17.74      3.84 o 
  -7   2  16       25.42       24.72      3.66 o 
  -6   2  16       81.18       76.69      5.69 o 
  -5   2  16       31.59       30.82      3.87 o 
  -4   2  16       16.63       15.01      3.29 o 
  -3   2  16       13.90        5.76      3.25 o 
  -2   2  16        4.70        6.83      2.67 o 
  -1   2  16        5.15        7.29      3.55 o 
   0   2  16        1.74        2.80      1.98 o 
   1   2  16        8.64        5.48      3.56 o 
  -8   3  16       23.21       10.24      3.78 o 
  -7   3  16        3.05        5.14      2.78 o 
  -6   3  16        0.00        2.58      2.58 o 
  -5   3  16       20.56        3.00      2.34 o 
  -4   3  16        3.24        3.88      2.74 o 
  -3   3  16        0.35        0.68      2.47 o 
  -2   3  16        0.34        1.27      2.57 o 
  -1   3  16        0.27        3.63      2.49 o 
   0   3  16        2.13        0.81      6.55 o 
  -6   4  16       11.54        8.70      2.71 o 
  -5   4  16        0.99        2.26      2.58 o 
  -4   4  16        1.21        2.24      2.37 o 
  -3   4  16        5.98        6.97      2.70 o 
  -2   4  16        8.94        4.21      3.09 o 
  -1   4  16       46.38       46.63      5.08 o 
  -7   1  17        9.32        6.82      3.62 o 
  -6   1  17        0.08        1.92      3.15 o 
  -5   1  17        0.28        3.20      3.59 o 
  -4   1  17        5.33        0.52      3.50 o 
  -3   1  17        2.47        3.66      2.90 o 
  -2   1  17       17.93       12.54      4.50 o 
  -1   1  17        0.88        2.02      3.24 o 
  -6   2  17        0.00        1.40      2.69 o 
  -5   2  17       15.86       10.39      3.18 o 
  -4   2  17       20.31       19.86      3.38 o 
  -3   2  17       23.99       21.23      3.47 o 
  -2   2  17        2.85        6.00      2.59 o 
  -1   2  17        6.85        6.09      2.71 o 
  -5   3  17        1.94        5.52      2.18 o 
  -4   3  17        1.08        4.40      2.25 o 
  -3   3  17        0.15        0.66      2.50 o 
                                                 
